# Supplementary material for: Determination of the degree of PEGylation of protein bioconjugates using data from proton nuclear magnetic resonance spectroscopy
Source: Data Brief. 2019 May 23;25:104037. doi: 10.1016/j.dib.2019.104037 (PMC6565728; doi:10.1016/j.dib.2019.104037)
Supplement: Supplementary file 2 — Multimedia component 2 [file mmc2.xlsx]

## Sheet: NMR
Conjugate 1		Conjugate 2		Conjugate 3		Conjugate 4		Conjugate 5		Conjugate 6		Conjugate 7		Conjugate 8		Conjugate 9		Conjugate 10		Conjugate 11		Conjugate 12		Conjugate 13
X (ppm)	Y (intensity a.u.)	X (ppm)	Y (intensity a.u.)	X (ppm)	Y (intensity a.u.)	X (ppm)	Y (intensity a.u.)	X (ppm)	Y (intensity a.u.)	X (ppm)	Y (intensity a.u.)	X (ppm)	Y (intensity a.u.)	X (ppm)	Y (intensity a.u.)	X (ppm)	Y (intensity a.u.)	X (ppm)	Y (intensity a.u.)	X (ppm)	Y (intensity a.u.)	X (ppm)	Y (intensity a.u.)	X (ppm)	Y (intensity a.u.)
-0.0603254	-0.7226	-0.0563255	-0.341409	-0.0573253	0.712543	-0.0553255	0.419854	-0.00132554	-0.00719916	-0.000325504	-0.136658	0.000674532	-0.50937	-0.000325504	-0.108916	-1.93007	-275.214	-1.93007	-237.363	-1.93007	-240.649	-1.93007	-244.277	0.0436745	2.46717
-0.059471	-0.748068	-0.0554711	-0.439024	-0.0564709	0.768632	-0.054471	0.360853	-0.00047111	-0.373614	0.000528926	0.0738608	0.00152896	-0.348917	0.000528926	-0.140286	-1.92921	-273.117	-1.92921	-237.613	-1.92921	-241.192	-1.92921	-243.309	0.0445289	2.36004
-0.0586166	-0.885007	-0.0546166	-0.616403	-0.0556165	0.414374	-0.0536166	0.228575	0.000383321	0.989584	0.00138336	0.0116314	0.00238339	-0.228672	0.00138336	-0.0763739	-1.92836	-274.351	-1.92836	-236.983	-1.92836	-240.679	-1.92836	-239.044	0.0453833	1.81899
-0.0577622	-0.459179	-0.0537622	-0.878255	-0.054762	0.234797	-0.0527622	-0.0483029	0.00123775	1.63882	0.00223779	0.0340783	0.00323782	0.0928736	0.00223779	-0.0615597	-1.9275	-272.082	-1.9275	-238.91	-1.9275	-240.001	-1.9275	-241.064	0.0462378	2.45712
-0.0569077	-0.830994	-0.0529078	-0.702697	-0.0539076	0.367255	-0.0519077	0.457041	0.00209218	1.44833	0.00309222	-0.741454	0.00409225	0.105438	0.00309222	-0.048537	-1.92665	-272.835	-1.92665	-236.359	-1.92665	-236.943	-1.92665	-238.594	0.0470922	2.43633
-0.0560533	-0.95097	-0.0520534	-0.440685	-0.0530532	0.594779	-0.0510533	0.269744	0.00294661	0.488393	0.00394665	-0.443696	0.00494668	-0.0105164	0.00394665	-0.0264413	-1.92579	-272.207	-1.92579	-239.001	-1.92579	-238.693	-1.92579	-240.644	0.0479466	2.27277
-0.0551989	-0.940901	-0.0511989	-0.410538	-0.0521988	0.565373	-0.0501989	0.197999	0.00380104	0.705013	0.00480108	-0.142452	0.00580112	-0.0398683	0.00480108	-0.0275622	-1.92494	-270.285	-1.92494	-234.58	-1.92494	-236.8	-1.92494	-240.082	0.048801	2.28879
-0.0543444	-0.596131	-0.0503445	-0.540818	-0.0513443	0.622615	-0.0493445	0.277827	0.00465547	-0.145446	0.00565551	0.355073	0.00665555	-0.701774	0.00565551	-0.0653462	-1.92409	-270.696	-1.92409	-236.728	-1.92409	-238.304	-1.92409	-241.217	0.0496555	2.33288
-0.05349	-0.258416	-0.0494901	-0.525647	-0.0504899	0.437987	-0.04849	0.304173	0.0055099	-0.801725	0.00650994	1.06631	0.00750998	-0.41802	0.00650994	0.00320714	-1.92323	-269.812	-1.92323	-236.345	-1.92323	-235.092	-1.92323	-239.493	0.0505099	1.96199
-0.0526356	-0.204919	-0.0486356	-0.523403	-0.0496355	0.698621	-0.0476356	0.167019	0.00636433	-0.796233	0.00736437	0.336793	0.00836441	-0.537317	0.00736437	0.0798883	-1.92238	-266.482	-1.92238	-235.376	-1.92238	-234.454	-1.92238	-241.502	0.0513643	1.94837
-0.0517811	-0.38268	-0.0477812	-0.754245	-0.048781	0.539905	-0.0467812	0.121209	0.00721877	0.0988984	0.0082188	0.0219372	0.00921884	-0.933853	0.0082188	-0.0165513	-1.92152	-268.374	-1.92152	-232.2	-1.92152	-233.997	-1.92152	-237.2	0.0522188	2.41675
-0.0509267	-0.0648357	-0.0469268	-0.570698	-0.0479266	0.629941	-0.0459267	0.0663516	0.0080732	-0.0256469	0.00907323	-0.556364	0.0100733	-0.604663	0.00907323	-0.119095	-1.92067	-266.692	-1.92067	-234.305	-1.92067	-235.189	-1.92067	-238.843	0.0530732	2.5911
-0.0500723	-0.769181	-0.0460723	-0.800066	-0.0470722	0.529315	-0.0450723	0.260595	0.00892763	1.00001	0.00992766	-0.152255	0.0109277	-0.59677	0.00992766	-0.0239394	-1.91981	-267.951	-1.91981	-231.459	-1.91981	-232.644	-1.91981	-235.197	0.0539276	2.42426
-0.0492178	-0.73614	-0.0452179	-0.827367	-0.0462177	0.629468	-0.0442179	0.2927	0.00978206	-0.540786	0.0107821	-0.69849	0.0117821	-0.262018	0.0107821	-0.110438	-1.91896	-265.857	-1.91896	-234.056	-1.91896	-235.32	-1.91896	-237.535	0.0547821	2.58521
-0.0483634	-0.622143	-0.0443635	-0.58973	-0.0453633	0.523356	-0.0433634	0.430784	0.0106365	-0.348763	0.0116365	-1.00607	0.0126366	0.261998	0.0116365	-0.0944546	-1.9181	-265.448	-1.9181	-228.786	-1.9181	-232.514	-1.9181	-235.842	0.0556365	2.51307
-0.047509	-0.324596	-0.043509	-0.621254	-0.0445089	0.702647	-0.042509	0.275327	0.0114909	-0.104169	0.012491	-0.187089	0.013491	0.536828	0.012491	-0.0718862	-1.91725	-264.809	-1.91725	-231.182	-1.91725	-233.903	-1.91725	-233.817	0.0564909	2.47421
-0.0466546	-0.355934	-0.0426546	-0.718707	-0.0436544	0.623721	-0.0416546	0.614661	0.0123453	-0.0606793	0.0133454	-0.670757	0.0143454	-0.0148028	0.0133454	-0.0154071	-1.9164	-266.638	-1.9164	-230.081	-1.9164	-232.002	-1.9164	-231.992	0.0573454	1.77266
-0.0458001	-0.530292	-0.0418002	-0.585116	-0.0428	0.71046	-0.0408001	0.577608	0.0131998	0.00326719	0.0141998	0.396449	0.0151999	-0.133111	0.0141998	-0.0176183	-1.91554	-265.643	-1.91554	-229.948	-1.91554	-234.215	-1.91554	-230.713	0.0581998	1.73664
-0.0449457	-1.04226	-0.0409458	-0.405554	-0.0419456	0.662496	-0.0399457	0.546974	0.0140542	0.437494	0.0150542	1.04437	0.0160543	-0.1275	0.0150542	-0.0904588	-1.91469	-265.16	-1.91469	-228.114	-1.91469	-230.603	-1.91469	-227.939	0.0590542	1.78236
-0.0440913	-1.00165	-0.0400913	-0.349729	-0.0410912	0.698707	-0.0390913	0.423231	0.0149086	-0.364511	0.0159087	0.759893	0.0169087	0.194498	0.0159087	-0.111795	-1.91383	-262.771	-1.91383	-229.498	-1.91383	-230.833	-1.91383	-230.22	0.0599086	2.77043
-0.0432368	-0.908536	-0.0392369	-0.727813	-0.0402367	0.443326	-0.0382369	0.117158	0.0157631	0.67736	0.0167631	0.420063	0.0177631	0.0286573	0.0167631	-0.0326629	-1.91298	-262.339	-1.91298	-228.235	-1.91298	-230.49	-1.91298	-227.809	0.0607631	2.89658
-0.0423824	-0.658818	-0.0383825	-0.805142	-0.0393823	0.566764	-0.0373824	0.101417	0.0166175	0.601636	0.0176175	0.166908	0.0186176	-0.915891	0.0176175	0.0753295	-1.91212	-261.395	-1.91212	-226.815	-1.91212	-232.701	-1.91212	-229.146	0.0616175	2.85277
-0.041528	-0.598471	-0.037528	-0.791332	-0.0385279	0.3455	-0.036528	0.319659	0.0174719	0.524505	0.018472	-0.433587	0.019472	-0.862937	0.018472	0.0215453	-1.91127	-263.891	-1.91127	-228.321	-1.91127	-229.825	-1.91127	-227.843	0.0624719	2.22401
-0.0406735	-0.708581	-0.0366736	-0.793168	-0.0376734	0.509545	-0.0356736	0.255371	0.0183264	0.8161	0.0193264	0.141115	0.0203264	-0.238745	0.0193264	-0.162013	-1.91041	-260.95	-1.91041	-227.4	-1.91041	-229.547	-1.91041	-227.329	0.0633264	1.9177
-0.0398191	-0.7453	-0.0358192	-0.871197	-0.036819	0.284885	-0.0348191	0.401833	0.0191808	0.156059	0.0201808	-0.221175	0.0211809	-0.194218	0.0201808	-0.04479	-1.90956	-260.689	-1.90956	-224.714	-1.90956	-224.314	-1.90956	-225.292	0.0641808	2.49559
-0.0389647	-0.743132	-0.0349647	-0.858296	-0.0359646	0.559005	-0.0339647	0.337867	0.0200352	-0.627275	0.0210353	0.835707	0.0220353	0.0410288	0.0210353	-0.122411	-1.90871	-255.977	-1.90871	-223.742	-1.90871	-225.876	-1.90871	-228.464	0.0650352	2.25168
-0.0381102	-0.775574	-0.0341103	-0.747742	-0.0351101	0.461999	-0.0331103	0.350278	0.0208897	-0.416771	0.0218897	-0.303296	0.0228897	-0.507002	0.0218897	-0.0703515	-1.90785	-254.188	-1.90785	-222.237	-1.90785	-223.452	-1.90785	-226.585	0.0658897	1.64327
-0.0372558	-0.877174	-0.0332559	-0.43071	-0.0342557	0.401359	-0.0322558	0.31651	0.0217441	-0.396639	0.0227441	0.446165	0.0237442	-0.189452	0.0227441	-0.0664531	-1.907	-251.844	-1.907	-223.509	-1.907	-224.568	-1.907	-225.526	0.0667441	2.08725
-0.0364014	-1.16488	-0.0324014	-0.35968	-0.0334013	0.366958	-0.0314014	0.348656	0.0225985	0.110432	0.0235986	-0.74214	0.0245986	-0.129057	0.0235986	-0.0422796	-1.90614	-255.631	-1.90614	-219.862	-1.90614	-220.487	-1.90614	-226.234	0.0675985	1.90898
-0.035547	-1.03384	-0.031547	-0.306918	-0.0325468	0.462832	-0.030547	0.334322	0.0234529	-0.623459	0.024453	0.0102621	0.025453	0.188772	0.024453	0.0228077	-1.90529	-254.682	-1.90529	-222.716	-1.90529	-222.561	-1.90529	-227.05	0.068453	1.82982
-0.0346925	-0.817481	-0.0306926	-0.558569	-0.0316924	0.321229	-0.0296925	0.462965	0.0243074	-1.3687	0.0253074	-0.856043	0.0263074	-0.267739	0.0253074	0.0836973	-1.90443	-253.998	-1.90443	-221.875	-1.90443	-222.984	-1.90443	-223.669	0.0693074	1.96174
-0.0338381	-0.918355	-0.0298382	-0.451165	-0.030838	0.222222	-0.0288381	0.385545	0.0251618	-1.48591	0.0261618	0.251286	0.0271619	0.0543161	0.0261618	0.0635333	-1.90358	-251.429	-1.90358	-222.037	-1.90358	-224.401	-1.90358	-225.705	0.0701618	2.32258
-0.0329837	-0.936032	-0.0289837	-0.554154	-0.0299836	0.322303	-0.0279837	0.296478	0.0260162	-1.31218	0.0270163	-0.479953	0.0280163	-0.670881	0.0270163	0.100731	-1.90272	-255.513	-1.90272	-218.349	-1.90272	-221.579	-1.90272	-225.809	0.0710162	1.75799
-0.0321292	-0.752788	-0.0281293	-0.431751	-0.0291291	0.695615	-0.0271293	0.184228	0.0268707	-0.241897	0.0278707	0.563447	0.0288707	-0.919493	0.0278707	-0.0149425	-1.90187	-253.992	-1.90187	-219.501	-1.90187	-220.545	-1.90187	-225.363	0.0718707	1.79664
-0.0312748	-0.575434	-0.0272749	-0.532306	-0.0282747	0.616365	-0.0262748	0.444038	0.0277251	-0.488968	0.0287251	-0.211213	0.0297252	-0.535433	0.0287251	-0.093309	-1.90102	-254.104	-1.90102	-220.985	-1.90102	-217.834	-1.90102	-220.365	0.0727251	2.04902
-0.0304204	-0.556622	-0.0264204	-0.358286	-0.0274203	0.443652	-0.0254204	0.561966	0.0285795	0.0358545	0.0295796	-0.266234	0.0305796	-0.476312	0.0295796	-0.133762	-1.90016	-252.346	-1.90016	-223.437	-1.90016	-218.366	-1.90016	-218.346	0.0735795	2.24488
-0.0295659	-0.489237	-0.025566	-0.561687	-0.0265658	0.397887	-0.024566	0.57876	0.029434	-0.0745926	0.030434	-0.99545	0.031434	-0.430973	0.030434	-0.0613964	-1.89931	-249.29	-1.89931	-218.392	-1.89931	-218.87	-1.89931	-214.861	0.074434	1.97398
-0.0287115	-0.0401178	-0.0247116	-0.439461	-0.0257114	0.791051	-0.0237115	0.233762	0.0302884	1.03099	0.0312884	-0.578003	0.0322885	-0.00673947	0.0312884	-0.0874369	-1.89845	-248.078	-1.89845	-217.385	-1.89845	-220.266	-1.89845	-215.816	0.0752884	2.14213
-0.0278571	-0.437652	-0.0238571	-0.39476	-0.024857	0.694505	-0.0228571	0.0915797	0.0311428	0.610469	0.0321429	-1.49811	0.0331429	0.320987	0.0321429	-0.105214	-1.8976	-249.378	-1.8976	-215.833	-1.8976	-218.082	-1.8976	-217.643	0.0761428	1.41445
-0.0270027	-0.493164	-0.0230027	-0.398371	-0.0240025	0.545623	-0.0220027	-0.111841	0.0319973	0.853376	0.0329973	0.559296	0.0339973	0.701133	0.0329973	-0.163052	-1.89674	-246.901	-1.89674	-213.254	-1.89674	-217.132	-1.89674	-220.878	0.0769973	1.16456
-0.0261482	-0.329658	-0.0221483	-0.415211	-0.0231481	0.473266	-0.0211482	0.0180734	0.0328517	-0.329815	0.0338517	-0.35944	0.0348518	0.256375	0.0338517	-0.0452291	-1.89589	-246.701	-1.89589	-213.89	-1.89589	-218.15	-1.89589	-218.25	0.0778517	1.78737
-0.0252938	-1.13746	-0.0212938	-0.582228	-0.0222937	0.444236	-0.0202938	0.29048	0.0337061	-0.244542	0.0347061	0.632302	0.0357062	0.51705	0.0347061	0.0176738	-1.89503	-244.295	-1.89503	-216.133	-1.89503	-216.439	-1.89503	-216.065	0.0787061	1.92623
-0.0244394	-1.38967	-0.0204394	-0.725233	-0.0214393	0.366307	-0.0194394	0.613348	0.0345605	-0.596414	0.0355606	-0.432927	0.0365606	-0.0445773	0.0355606	-0.0642557	-1.89418	-247.277	-1.89418	-214.297	-1.89418	-214.109	-1.89418	-213.583	0.0795606	1.6572
-0.0235849	-1.01525	-0.019585	-0.449004	-0.0205848	0.676965	-0.018585	0.364012	0.035415	-0.207311	0.036415	0.602096	0.037415	-0.204174	0.036415	-0.132566	-1.89333	-244.172	-1.89333	-213.282	-1.89333	-215.977	-1.89333	-213.187	0.080415	1.4368
-0.0227305	-0.340964	-0.0187306	-0.414378	-0.0197304	0.287246	-0.0177305	0.21759	0.0362694	-0.814248	0.0372694	-0.371498	0.0382695	-0.61582	0.0372694	-0.0375056	-1.89247	-244.456	-1.89247	-212.917	-1.89247	-213.591	-1.89247	-212.468	0.0812694	1.78037
-0.0218761	-0.596249	-0.0178761	-0.378186	-0.018876	0.205047	-0.0168761	0.3952	0.0371238	0.861233	0.0381239	0.20828	0.0391239	-0.756686	0.0381239	-0.0983005	-1.89162	-241.098	-1.89162	-212.727	-1.89162	-213.287	-1.89162	-214.076	0.0821238	2.16204
-0.0210216	-0.60314	-0.0170217	-0.272919	-0.0180215	0.23068	-0.0160217	0.569267	0.0379783	0.154073	0.0389783	-1.4333	0.0399783	-0.822948	0.0389783	-0.090978	-1.89076	-243.389	-1.89076	-211.066	-1.89076	-211.963	-1.89076	-213.045	0.0829783	2.10034
-0.0201672	-0.764838	-0.0161673	-0.197896	-0.0171671	0.202403	-0.0151672	0.224604	0.0388327	0.588474	0.0398327	-0.643856	0.0408328	-0.146069	0.0398327	-0.0458862	-1.88991	-241.966	-1.88991	-209.452	-1.88991	-213.255	-1.88991	-213.419	0.0838327	1.95385
-0.0193128	-0.844982	-0.0153128	-0.403849	-0.0163127	0.395463	-0.0143128	0.337139	0.0396871	0.0577479	0.0406872	-1.79004	0.0416872	-0.0601385	0.0406872	0.0103095	-1.88905	-243.793	-1.88905	-210.224	-1.88905	-212.478	-1.88905	-212.535	0.0846871	2.0052
-0.0184583	-1.10624	-0.0144584	-0.396201	-0.0154582	0.682832	-0.0134584	0.198686	0.0405416	0.894601	0.0415416	-0.705037	0.0425416	0.511045	0.0415416	0.0444535	-1.8882	-238.946	-1.8882	-209.937	-1.8882	-211.542	-1.8882	-209.998	0.0855416	2.30598
-0.0176039	-0.904609	-0.013604	-0.426474	-0.0146038	0.762702	-0.0126039	0.275788	0.041396	0.872927	0.042396	-0.933652	0.0433961	0.0594758	0.042396	0.0654628	-1.88734	-238.298	-1.88734	-207.176	-1.88734	-208.02	-1.88734	-204.176	0.086396	2.39694
-0.0167495	-0.695316	-0.0127495	-0.462864	-0.0137494	0.855668	-0.0117495	0.436731	0.0422504	-0.299638	0.0432505	0.0442984	0.0442505	0.374149	0.0432505	-0.00111402	-1.88649	-236.94	-1.88649	-204.727	-1.88649	-207.739	-1.88649	-207.38	0.0872504	2.53327
-0.0158951	-1.01019	-0.0118951	-0.360428	-0.0128949	1.06381	-0.0108951	0.245974	0.0431049	-0.466398	0.0441049	-0.543223	0.0451049	0.0205092	0.0441049	-0.00595911	-1.88564	-236.428	-1.88564	-203.261	-1.88564	-209.43	-1.88564	-207.583	0.0881049	2.31066
-0.0150406	-0.862051	-0.0110407	-0.467492	-0.0120405	0.958732	-0.0100406	0.226026	0.0439593	0.414472	0.0449593	1.52815	0.0459594	0.26798	0.0449593	-0.0205047	-1.88478	-231.813	-1.88478	-206.079	-1.88478	-206.825	-1.88478	-207.692	0.0889593	2.03845
-0.0141862	-0.832508	-0.0101863	-0.390514	-0.0111861	0.92616	-0.00918622	0.358043	0.0448137	0.375003	0.0458137	-0.145202	0.0468138	-0.089938	0.0458137	-0.127854	-1.88393	-234.699	-1.88393	-203.161	-1.88393	-203.02	-1.88393	-205.724	0.0898137	2.11435
-0.0133318	-0.857767	-0.00933182	-0.31186	-0.0103317	0.963227	-0.00833178	0.442933	0.0456681	0.50316	0.0466682	-0.423029	0.0476682	-0.0527509	0.0466682	0.0220572	-1.88307	-234.424	-1.88307	-203.944	-1.88307	-201.552	-1.88307	-204.857	0.0906681	2.58768
-0.0124773	-0.917463	-0.00847739	-0.469168	-0.00947722	0.751193	-0.00747735	0.312149	0.0465226	0.649135	0.0475226	-1.9212	0.0485226	-0.512379	0.0475226	0.0432402	-1.88222	-231.18	-1.88222	-202.117	-1.88222	-201.4	-1.88222	-206.189	0.0915226	2.26455
-0.0116229	-1.34227	-0.00762296	-0.472819	-0.00862279	0.568505	-0.00662292	-0.0479806	0.047377	0.146388	0.048377	-0.392896	0.0493771	0.499395	0.048377	0.0146966	-1.88136	-226.826	-1.88136	-201.802	-1.88136	-201.589	-1.88136	-204.138	0.092377	1.66706
-0.0107685	-1.25122	-0.00676853	-0.580774	-0.00776836	0.603095	-0.00576849	0.240855	0.0482314	-0.366755	0.0492315	-1.4156	0.0502315	0.0817058	0.0492315	-0.0813719	-1.88051	-229.296	-1.88051	-200.549	-1.88051	-200.437	-1.88051	-200.902	0.0932314	1.52603
-0.00991404	-1.42309	-0.0059141	-0.423746	-0.00691393	0.809503	-0.00491406	0.497766	0.0490859	1.04527	0.0500859	-0.772785	0.0510859	0.0926638	0.0500859	-0.0733017	-1.87965	-229.112	-1.87965	-196.537	-1.87965	-200.8	-1.87965	-202.759	0.0940859	1.50616
-0.00905961	-1.21142	-0.00505967	-0.108608	-0.0060595	0.757876	-0.00405963	0.403096	0.0499403	0.221955	0.0509403	-1.49405	0.0519404	-0.461202	0.0509403	0.00566377	-1.8788	-229.325	-1.8788	-198.758	-1.8788	-199.083	-1.8788	-199.009	0.0949403	1.63476
-0.00820518	-0.914868	-0.00420524	-0.194359	-0.00520507	0.653449	-0.0032052	0.340443	0.0507947	0.886072	0.0517948	0.387331	0.0527948	0.0511368	0.0517948	0.059751	-1.87795	-227.737	-1.87795	-200.004	-1.87795	-200.625	-1.87795	-197.995	0.0957947	1.65239
-0.00735075	-0.765067	-0.00335081	-0.317148	-0.00435064	0.424581	-0.00235077	-0.00334903	0.0516492	-0.731391	0.0526492	-0.0459898	0.0536492	-0.0189151	0.0526492	-0.0287526	-1.87709	-229.993	-1.87709	-200.148	-1.87709	-199.765	-1.87709	-199.643	0.0966492	1.96287
-0.00649632	-0.941451	-0.00249638	-0.538394	-0.00349621	0.405671	-0.00149634	0.315344	0.0525036	0.6224	0.0535036	0.449821	0.0545037	0.0551515	0.0535036	-0.0849626	-1.87624	-225.978	-1.87624	-196.84	-1.87624	-195.178	-1.87624	-199.43	0.0975036	1.853
-0.00564189	-1.19345	-0.00164195	-0.49182	-0.00264178	0.306037	-0.000641909	0.544052	0.053358	0.407584	0.0543581	-0.28678	0.0553581	-0.414656	0.0543581	0.0173772	-1.87538	-225.664	-1.87538	-196.431	-1.87538	-196.267	-1.87538	-201.425	0.098358	1.9222
-0.00478746	-1.09421	-0.000787515	-0.0720815	-0.00178735	0.240106	0.000212521	0.559466	0.0542124	0.0771113	0.0552125	0.997717	0.0562125	0.171885	0.0552125	-0.010897	-1.87453	-225.515	-1.87453	-193.478	-1.87453	-194.778	-1.87453	-201.413	0.0992125	1.84355
-0.00393303	-1.08934	6.69155e-05	-0.318743	-0.000932917	0.511354	0.00106695	0.202174	0.0550669	-0.493912	0.0560669	-1.14767	0.057067	-0.367364	0.0560669	0.0484855	-1.87367	-226.128	-1.87367	-193.712	-1.87367	-196.549	-1.87367	-195.441	0.100067	1.94483
-0.0030786	-1.4308	0.000921346	-0.273218	-7.84868e-05	0.560338	0.00192138	0.00174114	0.0559213	-0.266435	0.0569213	0.187509	0.0579214	-0.575548	0.0569213	-0.0521584	-1.87282	-225.777	-1.87282	-193.036	-1.87282	-195.165	-1.87282	-194.684	0.100921	2.37506
-0.00222417	-1.30077	0.00177578	-0.498628	0.000775944	0.501601	0.00277581	0.145196	0.0567757	-0.520012	0.0577758	-1.39673	0.0587758	-0.659735	0.0577758	-0.12004	-1.87197	-222.884	-1.87197	-191.507	-1.87197	-196.487	-1.87197	-197.422	0.101776	1.8921
-0.00136973	-0.984496	0.00263021	-0.741659	0.00163037	0.252288	0.00363024	-0.108879	0.0576302	-1.16337	0.0586302	-0.173887	0.0596302	-0.700787	0.0586302	-0.0944591	-1.87111	-221.451	-1.87111	-192.61	-1.87111	-197.331	-1.87111	-199.383	0.10263	1.97064
-0.000515304	-0.602342	0.00348464	-0.715783	0.0024848	0.501523	0.00448467	-0.247121	0.0584846	-2.27459	0.0594846	-1.57906	0.0604847	-0.572761	0.0594846	-0.146699	-1.87026	-222.732	-1.87026	-193.341	-1.87026	-192.924	-1.87026	-198.43	0.103485	2.18854
0.000339127	-0.924373	0.00433907	-0.277769	0.00333924	0.211308	0.0053391	0.076245	0.059339	-1.15894	0.0603391	0.878577	0.0613391	-0.0550289	0.0603391	0.007444	-1.8694	-222.53	-1.8694	-192.692	-1.8694	-192.266	-1.8694	-194.513	0.104339	2.27965
0.00119356	-1.07901	0.0051935	-0.276012	0.00419367	-0.00715152	0.00619354	-0.173684	0.0601935	-0.825929	0.0611935	0.358072	0.0621935	-0.235015	0.0611935	0.0172132	-1.86855	-222.503	-1.86855	-190.075	-1.86855	-191.797	-1.86855	-193.901	0.105193	2.03229
0.00204799	-1.12341	0.00604793	-0.311335	0.0050481	0.17479	0.00704797	0.0561893	0.0610479	0.356271	0.0620479	0.86498	0.063048	-0.158216	0.0620479	0.052872	-1.86769	-217.798	-1.86769	-187.5	-1.86769	-185.92	-1.86769	-189.554	0.106048	2.32496
0.00290242	-1.26306	0.00690236	-0.402485	0.00590253	0.419511	0.0079024	-0.210855	0.0619023	-0.206637	0.0629024	0.0598857	0.0639024	-0.453202	0.0629024	-0.0292133	-1.86684	-221.567	-1.86684	-188.789	-1.86684	-186.997	-1.86684	-189.573	0.106902	2.34346
0.00375685	-1.13251	0.00775679	-0.358798	0.00675696	0.264354	0.00875683	-0.269452	0.0627568	0.20439	0.0637568	0.842436	0.0647568	-0.165714	0.0637568	-0.0279814	-1.86598	-219.037	-1.86598	-187.943	-1.86598	-184.27	-1.86598	-187.651	0.107757	1.72076
0.00461128	-1.01605	0.00861122	-0.333294	0.00761139	0.437043	0.00961126	-0.270952	0.0636112	0.172589	0.0646112	-1.85896	0.0656113	-0.423264	0.0646112	-0.0241997	-1.86513	-216.456	-1.86513	-188.451	-1.86513	-184.644	-1.86513	-186.863	0.108611	1.61927
0.00546571	-0.884859	0.00946565	-0.486721	0.00846582	0.568299	0.0104657	-0.00328377	0.0644656	0.312441	0.0654657	-0.621408	0.0664657	0.337192	0.0654657	-0.0459924	-1.86428	-212.552	-1.86428	-186.43	-1.86428	-184.109	-1.86428	-185.416	0.109466	1.97908
0.00632014	-0.932191	0.0103201	-0.432805	0.00932025	0.600972	0.0113201	0.0831435	0.06532	-0.307215	0.0663201	-1.28207	0.0673201	0.0401257	0.0663201	-0.0771926	-1.86342	-214.256	-1.86342	-185.29	-1.86342	-185.026	-1.86342	-188.671	0.11032	2.25293
0.00717457	-1.29282	0.0111745	-0.207198	0.0101747	0.293965	0.0121745	-0.085995	0.0661745	0.0492742	0.0671745	-0.198361	0.0681745	0.333919	0.0671745	-0.0758621	-1.86257	-212.128	-1.86257	-182.363	-1.86257	-182.853	-1.86257	-189.346	0.111174	1.75536
0.008029	-0.863647	0.0120289	-0.477985	0.0110291	0.110921	0.013029	-0.0638864	0.0670289	0.220264	0.0680289	-1.24805	0.069029	-0.494584	0.0680289	-0.102574	-1.86171	-213.195	-1.86171	-184.616	-1.86171	-183.15	-1.86171	-186.592	0.112029	1.57602
0.00888343	-0.646231	0.0128834	-0.443137	0.0118835	0.000298413	0.0138834	0.0556705	0.0678833	0.490951	0.0688834	-1.55997	0.0698834	-0.543041	0.0688834	-0.127996	-1.86086	-212.394	-1.86086	-182.36	-1.86086	-178.87	-1.86086	-183.872	0.112883	1.85774
0.00973786	-0.649887	0.0137378	-0.439524	0.012738	-0.0989083	0.0147378	0.0528529	0.0687378	-0.0691805	0.0697378	-1.05629	0.0707378	-0.400169	0.0697378	-0.132444	-1.86	-211.714	-1.86	-182.199	-1.86	-182.85	-1.86	-186.309	0.113738	2.41781
0.0105923	-0.588693	0.0145922	-0.418581	0.0135924	-0.131217	0.0155923	0.223302	0.0695922	0.968693	0.0705922	0.245558	0.0715923	-0.330554	0.0705922	-0.130185	-1.85915	-210.747	-1.85915	-178.766	-1.85915	-183.054	-1.85915	-185.383	0.114592	1.84007
0.0114467	-0.954566	0.0154467	-0.538559	0.0144468	0.171868	0.0164467	0.208154	0.0704466	0.548005	0.0714467	-1.60331	0.0724467	-0.879067	0.0714467	-0.174284	-1.85829	-212.534	-1.85829	-178.889	-1.85829	-182.387	-1.85829	-183.734	0.115447	1.90197
0.0123012	-1.20046	0.0163011	-0.748812	0.0153013	0.297057	0.0173011	0.312305	0.0713011	-0.210239	0.0723011	-0.30776	0.0733011	-0.215089	0.0723011	-0.179248	-1.85744	-210.66	-1.85744	-179.946	-1.85744	-180.115	-1.85744	-178.952	0.116301	1.55428
0.0131556	-1.19783	0.0171555	-0.596743	0.0161557	0.142364	0.0181556	0.285917	0.0721555	-1.43696	0.0731555	-0.464865	0.0741556	-0.527896	0.0731555	-0.0883162	-1.85659	-208.544	-1.85659	-182.095	-1.85659	-179.593	-1.85659	-176.862	0.117155	1.82587
0.01401	-1.46874	0.01801	-0.724485	0.0170101	-0.0415221	0.01901	0.396263	0.0730099	-0.91903	0.07401	0.855332	0.07501	-0.120103	0.07401	0.0371247	-1.85573	-203.941	-1.85573	-180.024	-1.85573	-174.443	-1.85573	-174.986	0.11801	1.98007
0.0148644	-1.18802	0.0188644	-0.449287	0.0178646	0.0137111	0.0198644	0.10838	0.0738644	-0.129485	0.0748644	-0.321785	0.0758644	-0.442103	0.0748644	-0.0189063	-1.85488	-202.612	-1.85488	-177.865	-1.85488	-177.907	-1.85488	-178.169	0.118864	1.96483
0.0157189	-1.63511	0.0197188	-0.200663	0.018719	-0.117717	0.0207189	0.0146596	0.0747188	0.640399	0.0757188	0.10145	0.0767189	0.173895	0.0757188	-0.129493	-1.85402	-202.426	-1.85402	-176.823	-1.85402	-176.115	-1.85402	-177.61	0.119719	1.33189
0.0165733	-1.39861	0.0205732	-0.362765	0.0195734	0.36107	0.0215733	0.0659888	0.0755732	-0.5137	0.0765732	-0.437443	0.0775733	-0.163779	0.0765732	-0.188968	-1.85317	-204.346	-1.85317	-181.297	-1.85317	-177.67	-1.85317	-178.68	0.120573	1.60118
0.0174277	-0.946972	0.0214277	-0.249315	0.0204278	0.420766	0.0224277	-0.00222424	0.0764276	-0.808427	0.0774277	0.382729	0.0784277	-0.0790246	0.0774277	-0.176543	-1.85231	-200.055	-1.85231	-176.074	-1.85231	-175.478	-1.85231	-176.408	0.121428	1.45026
0.0182822	-0.997764	0.0222821	-0.170186	0.0212823	0.410382	0.0232821	-0.0179956	0.0772821	-0.990031	0.0782821	0.277307	0.0792821	-0.819521	0.0782821	-0.146073	-1.85146	-195.114	-1.85146	-178.325	-1.85146	-175.131	-1.85146	-175.363	0.122282	1.47891
0.0191366	-1.00033	0.0231365	-0.362292	0.0221367	0.280377	0.0241366	0.180382	0.0781365	-0.3981	0.0791365	1.00729	0.0801366	-0.645093	0.0791365	-0.128377	-1.8506	-193.317	-1.8506	-175.299	-1.8506	-171.526	-1.8506	-175.666	0.123137	1.39357
0.019991	-0.76637	0.023991	-0.629572	0.0229911	0.467067	0.024991	0.103462	0.0789909	-0.922543	0.079991	-0.241329	0.080991	-0.677287	0.079991	-0.117558	-1.84975	-195.109	-1.84975	-173.277	-1.84975	-173.764	-1.84975	-176.014	0.123991	1.98868
0.0208455	-0.651568	0.0248454	-0.461782	0.0238456	0.122695	0.0258454	0.0478627	0.0798454	-0.439707	0.0808454	0.461755	0.0818454	-0.474402	0.0808454	-0.143838	-1.8489	-196.976	-1.8489	-168.667	-1.8489	-172.405	-1.8489	-171.599	0.124845	1.71295
0.0216999	-0.87521	0.0256998	-0.518265	0.0247	0.376954	0.0266999	0.154696	0.0806998	-0.748972	0.0816998	-1.1297	0.0826999	-0.232113	0.0816998	-0.099823	-1.84804	-197.039	-1.84804	-170.972	-1.84804	-171.783	-1.84804	-173.609	0.1257	1.79985
0.0225543	-1.10687	0.0265543	-0.799287	0.0255544	0.404338	0.0275543	0.494093	0.0815542	-0.860791	0.0825543	-1.7068	0.0835543	-0.343331	0.0825543	-0.0408482	-1.84719	-196.607	-1.84719	-167.674	-1.84719	-170.098	-1.84719	-175.787	0.126554	1.40311
0.0234088	-0.861158	0.0274087	-0.43741	0.0264089	0.525964	0.0284087	0.092995	0.0824087	-1.37869	0.0834087	-2.84781	0.0844087	-0.463755	0.0834087	-0.112734	-1.84633	-196.854	-1.84633	-168.835	-1.84633	-169.03	-1.84633	-175.549	0.127409	1.85268
0.0242632	-0.876799	0.0282631	-0.500792	0.0272633	0.280225	0.0292632	0.297867	0.0832631	-1.17652	0.0842631	-1.77855	0.0852632	-0.247458	0.0842631	-0.0912633	-1.84548	-194.738	-1.84548	-165.058	-1.84548	-168.539	-1.84548	-170.05	0.128263	1.69453
0.0251176	-0.880687	0.0291176	-0.845075	0.0281177	0.50558	0.0301176	0.397578	0.0841175	-0.365512	0.0851176	-1.20746	0.0861176	-0.7715	0.0851176	-0.104284	-1.84462	-192.839	-1.84462	-164.573	-1.84462	-165.383	-1.84462	-167.806	0.129118	0.907145
0.025972	-1.19171	0.029972	-0.831975	0.0289722	0.503688	0.030972	0.791593	0.0849719	0.241133	0.085972	0.0489084	0.086972	-0.333878	0.085972	-0.0769809	-1.84377	-190.292	-1.84377	-162.167	-1.84377	-161.864	-1.84377	-165.35	0.129972	0.916491
0.0268265	-1.09742	0.0308264	-0.739182	0.0298266	0.176826	0.0318265	0.421764	0.0858264	-0.676365	0.0868264	-1.04182	0.0878265	-0.529917	0.0868264	-0.128914	-1.84291	-192.15	-1.84291	-166.95	-1.84291	-163.332	-1.84291	-170.422	0.130826	1.40005
0.0276809	-0.994456	0.0316808	-0.672869	0.030681	0.145383	0.0326809	0.250362	0.0866808	-0.003168	0.0876808	-0.970102	0.0886809	-0.0622065	0.0876808	-0.187707	-1.84206	-187.389	-1.84206	-165.952	-1.84206	-164.732	-1.84206	-169.973	0.131681	1.0512
0.0285353	-0.848501	0.0325353	-0.727412	0.0315354	0.284614	0.0335353	0.237854	0.0875352	0.466339	0.0885353	-0.718594	0.0895353	-0.143785	0.0885353	-0.2292	-1.84121	-184.527	-1.84121	-164.59	-1.84121	-167.783	-1.84121	-172.047	0.132535	1.37893
0.0293898	-1.0415	0.0333897	-0.607444	0.0323899	0.284106	0.0343897	0.203843	0.0883897	0.551603	0.0893897	-0.220304	0.0903897	0.444986	0.0893897	-0.220097	-1.84035	-187.866	-1.84035	-160.923	-1.84035	-163.687	-1.84035	-165.849	0.13339	1.55197
0.0302442	-1.15244	0.0342441	-0.621755	0.0332443	0.279761	0.0352442	-0.0340869	0.0892441	-0.890678	0.0902441	-0.700479	0.0912442	0.436038	0.0902441	-0.182831	-1.8395	-186.229	-1.8395	-164.548	-1.8395	-163.679	-1.8395	-165.141	0.134244	2.0725
0.0310986	-1.39025	0.0350986	-0.702666	0.0340987	0.188867	0.0360986	0.161461	0.0900985	0.843953	0.0910986	-0.361888	0.0920986	-0.128194	0.0910986	-0.0899939	-1.83864	-182.954	-1.83864	-161.605	-1.83864	-158.657	-1.83864	-162.191	0.135099	1.46076
0.0319531	-0.807089	0.035953	-0.45128	0.0349532	0.334933	0.036953	0.268019	0.090953	0.489808	0.091953	-0.401027	0.092953	-0.251258	0.091953	-0.172199	-1.83779	-180.987	-1.83779	-161.422	-1.83779	-162.944	-1.83779	-164.328	0.135953	1.65984
0.0328075	-1.5875	0.0368074	-0.54651	0.0358076	0.21428	0.0378075	0.439297	0.0918074	1.41014	0.0928074	-0.674698	0.0938075	0.0757501	0.0928074	-0.0955871	-1.83693	-182.422	-1.83693	-158.559	-1.83693	-160.909	-1.83693	-160.317	0.136807	1.49486
0.0336619	-1.75721	0.0376619	-0.525503	0.036662	0.418485	0.0386619	0.279565	0.0926618	0.781066	0.0936619	0.187016	0.0946619	-0.168648	0.0936619	-0.195355	-1.83608	-182.884	-1.83608	-162.796	-1.83608	-162.154	-1.83608	-163.52	0.137662	2.02795
0.0345164	-1.31237	0.0385163	-0.672615	0.0375165	0.123643	0.0395163	0.437161	0.0935163	1.16652	0.0945163	0.345407	0.0955163	-0.0230461	0.0945163	-0.240309	-1.83522	-181.849	-1.83522	-161.2	-1.83522	-158.306	-1.83522	-158.968	0.138516	1.37595
0.0353708	-0.97702	0.0393707	-0.44985	0.0383709	0.0500937	0.0403708	0.307518	0.0943707	0.695124	0.0953707	0.541768	0.0963708	-0.190242	0.0953707	-0.191501	-1.83437	-181.114	-1.83437	-160.304	-1.83437	-159.719	-1.83437	-160.866	0.139371	1.04991
0.0362252	-0.70564	0.0402252	-0.495692	0.0392253	0.0443219	0.0412252	0.361177	0.0952251	0.908136	0.0962252	0.609558	0.0972252	-0.676544	0.0962252	0.00980416	-1.83352	-182.234	-1.83352	-154.132	-1.83352	-158.498	-1.83352	-161.744	0.140225	0.959434
0.0370796	-0.714867	0.0410796	-0.826533	0.0400798	-0.128899	0.0420796	0.202276	0.0960795	0.658502	0.0970796	0.561616	0.0980796	-0.662066	0.0970796	-0.0536131	-1.83266	-180.784	-1.83266	-153.83	-1.83266	-161.732	-1.83266	-160.045	0.14108	1.55823
0.0379341	-1.09356	0.041934	-0.841978	0.0409342	-0.235107	0.0429341	0.24535	0.096934	0.50156	0.097934	0.198321	0.098934	-0.253909	0.097934	-0.0138393	-1.83181	-180.001	-1.83181	-152.705	-1.83181	-159.797	-1.83181	-155.094	0.141934	1.11381
0.0387885	-1.09537	0.0427884	-0.646523	0.0417886	0.108663	0.0437885	0.0992463	0.0977884	-0.532054	0.0987884	-0.269112	0.0997885	-0.206099	0.0987884	-0.0523216	-1.83095	-178.968	-1.83095	-156.933	-1.83095	-156.497	-1.83095	-157.501	0.142788	1.38873
0.0396429	-0.981479	0.0436429	-0.45362	0.042643	0.262551	0.0446429	0.101746	0.0986428	-0.356027	0.0996429	0.025086	0.100643	0.259097	0.0996429	-0.0615384	-1.8301	-179.672	-1.8301	-152.824	-1.8301	-155.293	-1.8301	-157.768	0.143643	1.65564
0.0404974	-0.660579	0.0444973	-0.508538	0.0434975	0.53787	0.0454973	-0.0758712	0.0994973	-0.267442	0.100497	-0.2899	0.101497	0.0362097	0.100497	-0.0862631	-1.82924	-176.424	-1.82924	-152.707	-1.82924	-156.279	-1.82924	-154.498	0.144497	1.84804
0.0413518	-1.13697	0.0453517	-0.409547	0.0443519	0.338624	0.0463518	-0.0995515	0.100352	0.208561	0.101352	-0.0386631	0.102352	-0.257632	0.101352	-0.112799	-1.82839	-177.032	-1.82839	-150.087	-1.82839	-151.946	-1.82839	-152.314	0.145352	1.38807
0.0422062	-1.14171	0.0462062	-0.351287	0.0452063	0.236144	0.0472062	-0.333557	0.101206	-1.02717	0.102206	0.839035	0.103206	-0.245613	0.102206	-0.126441	-1.82753	-174.555	-1.82753	-152.138	-1.82753	-153.273	-1.82753	-152.188	0.146206	1.52313
0.0430607	-1.07565	0.0470606	-0.374934	0.0460608	0.159314	0.0480606	-0.297346	0.102061	-0.763686	0.103061	-0.0543392	0.104061	-0.132727	0.103061	0.000731604	-1.82668	-174.161	-1.82668	-150.393	-1.82668	-147.738	-1.82668	-149.749	0.147061	1.41666
0.0439151	-0.857346	0.047915	-0.464578	0.0469152	0.572631	0.0489151	-0.191571	0.102915	0.420184	0.103915	-0.245191	0.104915	-0.477139	0.103915	0.0396536	-1.82583	-171.331	-1.82583	-151.171	-1.82583	-148.44	-1.82583	-152.197	0.147915	1.8286
0.0447695	-0.929888	0.0487695	-0.644584	0.0477696	0.861068	0.0497695	-0.335693	0.103769	1.24618	0.104769	-1.00976	0.105769	-0.448498	0.104769	-0.111537	-1.82497	-174.786	-1.82497	-148.472	-1.82497	-146.118	-1.82497	-147.387	0.148769	1.32449
0.0456239	-0.88354	0.0496239	-0.468123	0.0486241	0.855529	0.0506239	-0.261702	0.104624	0.548779	0.105624	-0.700639	0.106624	-0.568298	0.105624	-0.154737	-1.82412	-173.571	-1.82412	-148.634	-1.82412	-147.313	-1.82412	-149.025	0.149624	0.826296
0.0464784	-0.889621	0.0504783	-0.517189	0.0494785	0.595334	0.0514784	-0.0171874	0.105478	0.31	0.106478	-0.489496	0.107478	-0.628625	0.106478	-0.037282	-1.82326	-171.138	-1.82326	-148.819	-1.82326	-145.972	-1.82326	-151.803	0.150478	0.379012
0.0473328	-0.556509	0.0513328	-0.412701	0.0503329	0.403577	0.0523328	-0.0594423	0.106333	0.396501	0.107333	0.121263	0.108333	-0.940795	0.107333	-0.0361932	-1.82241	-169.55	-1.82241	-149.777	-1.82241	-150.672	-1.82241	-151.336	0.151333	0.544106
0.0481872	-0.901764	0.0521872	-0.455739	0.0511873	0.147464	0.0531872	0.211168	0.107187	-0.459983	0.108187	-0.11799	0.109187	-1.54813	0.108187	-0.041525	-1.82155	-170.311	-1.82155	-145.425	-1.82155	-149.012	-1.82155	-149.556	0.152187	0.433778
0.0490417	-1.1786	0.0530416	-0.255748	0.0520418	0.326287	0.0540416	-0.0897395	0.108042	-0.52978	0.109042	0.51354	0.110042	-1.28839	0.109042	-0.109922	-1.8207	-168.702	-1.8207	-142.491	-1.8207	-148.54	-1.8207	-151.121	0.153042	0.922251
0.0498961	-1.11832	0.053896	-0.0919032	0.0528962	0.38107	0.0548961	0.0154845	0.108896	-0.303098	0.109896	-0.909961	0.110896	-1.24578	0.109896	-0.113993	-1.81984	-170.177	-1.81984	-141.504	-1.81984	-147.508	-1.81984	-150.504	0.153896	0.938653
0.0507505	-1.13078	0.0547505	-0.0468389	0.0537506	0.63141	0.0557505	-0.0531451	0.10975	-0.700061	0.11075	-0.846655	0.111751	-0.967363	0.11075	-0.0899537	-1.81899	-168.676	-1.81899	-146.438	-1.81899	-149.375	-1.81899	-150.989	0.15475	1.20866
0.051605	-1.27603	0.0556049	-0.212378	0.0546051	0.488231	0.0566049	-0.0965321	0.110605	-0.818275	0.111605	-0.970141	0.112605	-0.910409	0.111605	-0.093694	-1.81814	-169.421	-1.81814	-143.922	-1.81814	-146.353	-1.81814	-148.67	0.155605	0.961284
0.0524594	-0.987438	0.0564593	-0.41561	0.0554595	0.341363	0.0574594	-0.213874	0.111459	0.17019	0.112459	0.0540261	0.113459	-1.21863	0.112459	-0.0729888	-1.81728	-168.514	-1.81728	-143.28	-1.81728	-147.648	-1.81728	-144.38	0.156459	1.34612
0.0533138	-1.26726	0.0573138	-0.452609	0.0563139	0.0916032	0.0583138	0.0252464	0.112314	0.559963	0.113314	-0.0649762	0.114314	-0.897101	0.113314	-0.0850871	-1.81643	-165.859	-1.81643	-140.038	-1.81643	-142.213	-1.81643	-138.576	0.157314	1.17988
0.0541683	-1.35006	0.0581682	-0.451223	0.0571684	0.124461	0.0591682	-0.00835678	0.113168	0.324748	0.114168	-0.189216	0.115168	-0.258719	0.114168	-0.181425	-1.81557	-165.406	-1.81557	-140.697	-1.81557	-143.25	-1.81557	-140.774	0.158168	1.59317
0.0550227	-1.67761	0.0590226	-0.178944	0.0580228	0.0702676	0.0600227	0.0231149	0.114023	1.1129	0.115023	-0.47551	0.116023	-0.742036	0.115023	-0.135045	-1.81472	-166.514	-1.81472	-139.39	-1.81472	-142.576	-1.81472	-139.041	0.159023	1.3597
0.0558771	-1.31103	0.0598771	-0.363919	0.0588772	0.282897	0.0608771	0.247518	0.114877	0.732542	0.115877	0.0353216	0.116877	-0.560983	0.115877	-0.0818185	-1.81386	-162.566	-1.81386	-141.911	-1.81386	-141.572	-1.81386	-138.116	0.159877	1.67835
0.0567315	-1.32069	0.0607315	-0.355258	0.0597317	0.0270852	0.0617315	0.287513	0.115731	0.114185	0.116731	-0.566759	0.117732	-0.685127	0.116731	-0.201342	-1.81301	-163.848	-1.81301	-141.1	-1.81301	-140.163	-1.81301	-139.256	0.160731	1.44184
0.057586	-1.01386	0.0615859	-0.448824	0.0605861	-0.0363568	0.062586	0.0242265	0.116586	-0.0398754	0.117586	-0.152744	0.118586	-0.55478	0.117586	-0.251575	-1.81215	-160.789	-1.81215	-140.639	-1.81215	-137.374	-1.81215	-141.962	0.161586	1.16184
0.0584404	-1.00584	0.0624403	-0.480169	0.0614405	0.253425	0.0634404	-0.0658486	0.11744	0.278245	0.11844	-0.580329	0.11944	-0.669968	0.11844	-0.0715466	-1.8113	-164.13	-1.8113	-135.582	-1.8113	-135.381	-1.8113	-136.686	0.16244	0.864889
0.0592948	-1.21246	0.0632948	-0.403834	0.0622949	0.343562	0.0642948	-0.141141	0.118295	0.337499	0.119295	0.109873	0.120295	0.0634642	0.119295	-0.122114	-1.81045	-160.261	-1.81045	-136.18	-1.81045	-136.155	-1.81045	-140.039	0.163295	1.03569
0.0601493	-0.857023	0.0641492	-0.428275	0.0631494	0.0715207	0.0651492	-0.161525	0.119149	0.0262381	0.120149	-1.8938	0.121149	0.00327625	0.120149	-0.135825	-1.80959	-161.659	-1.80959	-132.986	-1.80959	-135.042	-1.80959	-140.153	0.164149	0.858701
0.0610037	-1.03435	0.0650036	-0.15879	0.0640038	0.195714	0.0660037	-0.176792	0.120004	-0.618116	0.121004	-0.74528	0.122004	0.404194	0.121004	-0.104628	-1.80874	-158.069	-1.80874	-136.116	-1.80874	-134.454	-1.80874	-138.87	0.165004	0.778584
0.0618581	-1.0382	0.0658581	-0.190035	0.0648582	0.206862	0.0668581	0.0843761	0.120858	-0.312437	0.121858	-1.14436	0.122858	-0.911657	0.121858	-0.0596227	-1.80788	-158.77	-1.80788	-137.651	-1.80788	-131.685	-1.80788	-136.627	0.165858	1.18938
0.0627126	-0.634235	0.0667125	-0.310374	0.0657127	0.145206	0.0677125	0.216383	0.121712	-0.113675	0.122713	0.312219	0.123713	-0.367129	0.122713	-0.0507768	-1.80703	-155.899	-1.80703	-138.781	-1.80703	-133.168	-1.80703	-135.929	0.166712	1.32465
0.063567	-0.657859	0.0675669	-0.436172	0.0665671	0.0465001	0.068567	0.208449	0.122567	0.192838	0.123567	0.150715	0.124567	-0.580887	0.123567	-0.0521527	-1.80617	-154.802	-1.80617	-136.718	-1.80617	-134.103	-1.80617	-135.008	0.167567	0.961329
0.0644214	-0.695699	0.0684214	-0.303039	0.0674215	0.024274	0.0694214	0.267828	0.123421	0.974078	0.124421	-0.0380839	0.125421	-0.24127	0.124421	-0.150263	-1.80532	-155.609	-1.80532	-136.202	-1.80532	-139.324	-1.80532	-135.453	0.168421	1.48305
0.0652759	-0.786476	0.0692758	-0.279325	0.068276	0.0483388	0.0702758	0.501289	0.124276	0.549238	0.125276	-1.40581	0.126276	-0.699443	0.125276	-0.113645	-1.80447	-154.651	-1.80447	-135.063	-1.80447	-136.153	-1.80447	-133.236	0.169276	1.48158
0.0661303	-0.540481	0.0701302	-0.0897929	0.0691304	0.442235	0.0711303	0.273011	0.12513	1.25529	0.12613	-0.641269	0.12713	-0.717847	0.12613	-0.12232	-1.80361	-151.391	-1.80361	-135.498	-1.80361	-131.514	-1.80361	-133.15	0.17013	0.968157
0.0669847	-0.767726	0.0709847	-0.125521	0.0699848	0.250594	0.0719847	0.65414	0.125985	0.910735	0.126985	-1.1176	0.127985	-0.81881	0.126985	-0.171109	-1.80276	-155.651	-1.80276	-132.747	-1.80276	-130.44	-1.80276	-129.662	0.170985	0.75985
0.0678391	-0.827744	0.0718391	-0.301856	0.0708393	0.222726	0.0728391	0.668518	0.126839	0.380946	0.127839	-0.068463	0.128839	-0.0328017	0.127839	-0.0964321	-1.8019	-152.391	-1.8019	-129.98	-1.8019	-129.766	-1.8019	-129.228	0.171839	0.74392
0.0686936	-0.767268	0.0726935	-0.577312	0.0716937	0.347873	0.0736936	0.162175	0.127693	0.854271	0.128694	-1.21609	0.129694	-0.870736	0.128694	-0.0762177	-1.80105	-154.019	-1.80105	-127.129	-1.80105	-129.08	-1.80105	-130.601	0.172693	0.582611
0.069548	-1.16559	0.0735479	-0.532091	0.0725481	0.535008	0.074548	-0.0678813	0.128548	1.49857	0.129548	-0.713112	0.130548	-0.654838	0.129548	-0.105683	-1.80019	-148.57	-1.80019	-125.558	-1.80019	-129.646	-1.80019	-128.528	0.173548	0.998378
0.0704024	-1.14883	0.0744024	-0.624501	0.0734025	0.425696	0.0754024	0.000217168	0.129402	0.845973	0.130402	-1.41239	0.131402	-0.807095	0.130402	-0.0794586	-1.79934	-148.339	-1.79934	-128.09	-1.79934	-126.984	-1.79934	-128.303	0.174402	1.46721
0.0712569	-1.15846	0.0752568	-0.50026	0.074257	0.213296	0.0762568	-0.0621364	0.130257	1.44873	0.131257	-0.226135	0.132257	-0.230289	0.131257	-0.015223	-1.79848	-143.144	-1.79848	-128.745	-1.79848	-130.909	-1.79848	-128.983	0.175257	1.73219
0.0721113	-1.03185	0.0761112	-0.483027	0.0751114	0.323087	0.0771113	0.107607	0.131111	0.25157	0.132111	-1.39346	0.133111	-0.6188	0.132111	-0.0256679	-1.79763	-145.461	-1.79763	-125.43	-1.79763	-127.717	-1.79763	-122.499	0.176111	1.94545
0.0729657	-0.890315	0.0769657	-0.320234	0.0759658	0.31335	0.0779657	0.0121358	0.131966	-0.707981	0.132966	-0.879853	0.133966	-0.368785	0.132966	-0.0158034	-1.79678	-145.383	-1.79678	-123.527	-1.79678	-126.334	-1.79678	-125.15	0.176966	1.62765
0.0738202	-0.566284	0.0778201	-0.420786	0.0768203	0.241351	0.0788201	0.281631	0.13282	-1.16192	0.13382	-1.99271	0.13482	-0.277047	0.13382	-0.046716	-1.79592	-143.433	-1.79592	-122.915	-1.79592	-125.583	-1.79592	-125.298	0.17782	0.934645
0.0746746	-0.646275	0.0786745	-0.336581	0.0776747	0.255675	0.0796746	0.299772	0.133674	0.107654	0.134675	-0.699542	0.135675	-0.388772	0.134675	-0.0439458	-1.79507	-140.469	-1.79507	-123.435	-1.79507	-127.404	-1.79507	-124.318	0.178674	0.681301
0.075529	-0.615703	0.079529	-0.151852	0.0785291	0.132216	0.080529	0.481312	0.134529	-0.120161	0.135529	-1.13102	0.136529	-0.924995	0.135529	-0.0528274	-1.79421	-143.112	-1.79421	-122.474	-1.79421	-122.492	-1.79421	-122.351	0.179529	0.271251
0.0763834	-0.638746	0.0803834	0.155751	0.0793836	0.048606	0.0813834	0.540239	0.135383	0.132893	0.136383	-0.0623858	0.137383	-0.739704	0.136383	-0.0370136	-1.79336	-139.199	-1.79336	-122.65	-1.79336	-121.345	-1.79336	-118.793	0.180383	0.303082
0.0772379	-0.847735	0.0812378	-0.14007	0.080238	0.0988092	0.0822379	0.292743	0.136238	-0.214783	0.137238	-1.55497	0.138238	-1.34112	0.137238	-0.100926	-1.7925	-137.832	-1.7925	-120.655	-1.7925	-121.131	-1.7925	-121.358	0.181238	0.396906
0.0780923	-1.02168	0.0820923	-0.135131	0.0810924	0.299901	0.0830923	-0.00759765	0.137092	-0.419129	0.138092	-0.992971	0.139092	-0.853809	0.138092	-0.14432	-1.79165	-140.432	-1.79165	-120.455	-1.79165	-123.15	-1.79165	-122.168	0.182092	0.854741
0.0789467	-0.950421	0.0829467	-0.230311	0.0819468	0.108239	0.0839467	-0.0355113	0.137947	-0.927029	0.138947	-1.28403	0.139947	-0.619734	0.138947	-0.0579918	-1.79079	-138.818	-1.79079	-119.023	-1.79079	-123.121	-1.79079	-120.649	0.182947	1.13257
0.0798012	-0.962186	0.0838011	-0.394321	0.0828013	0.183681	0.0848011	0.151196	0.138801	0.0141893	0.139801	0.41948	0.140801	-0.0887635	0.139801	-0.0478427	-1.78994	-136.689	-1.78994	-118.023	-1.78994	-119.958	-1.78994	-120.152	0.183801	1.20482
0.0806556	-0.547618	0.0846555	-0.439592	0.0836557	0.416266	0.0856556	0.0946872	0.139656	-0.616976	0.140656	-1.78421	0.141656	-0.414158	0.140656	-0.0624473	-1.78909	-137.084	-1.78909	-119.292	-1.78909	-116.807	-1.78909	-123.976	0.184656	1.27828
0.08151	-0.669475	0.08551	-0.302697	0.0845101	0.248496	0.08651	-0.131788	0.14051	-0.395182	0.14151	-0.654843	0.14251	-0.0985172	0.14151	-0.0553686	-1.78823	-134.501	-1.78823	-116.778	-1.78823	-117.159	-1.78823	-124.552	0.18551	1.71318
0.0823645	-1.1205	0.0863644	-0.684855	0.0853646	0.302337	0.0873644	-0.318946	0.141364	-0.775296	0.142364	-1.5444	0.143364	-0.212497	0.142364	-0.0523842	-1.78738	-138.935	-1.78738	-115.878	-1.78738	-117.682	-1.78738	-119.153	0.186364	1.34949
0.0832189	-0.780522	0.0872188	-0.574694	0.086219	0.269631	0.0882189	-0.0617473	0.142219	0.291358	0.143219	0.206096	0.144219	0.308732	0.143219	-0.0172268	-1.78652	-134.257	-1.78652	-114.348	-1.78652	-114.979	-1.78652	-116.278	0.187219	0.944802
0.0840733	-0.42961	0.0880733	-0.432896	0.0870734	0.370726	0.0890733	0.166455	0.143073	-1.7522	0.144073	-0.229934	0.145073	0.0419112	0.144073	-0.02196	-1.78567	-132.414	-1.78567	-114.006	-1.78567	-114.188	-1.78567	-118.847	0.188073	0.959786
0.0849278	-0.418481	0.0889277	-0.127896	0.0879279	0.151349	0.0899277	0.0802777	0.143928	-0.451055	0.144928	1.40149	0.145928	0.0995525	0.144928	-0.0282003	-1.78481	-131.649	-1.78481	-114.939	-1.78481	-115.04	-1.78481	-120.151	0.188928	0.367498
0.0857822	-0.810931	0.0897821	-0.520726	0.0887823	0.169139	0.0907822	0.126904	0.144782	0.257802	0.145782	-0.240676	0.146782	-0.632802	0.145782	-0.0541757	-1.78396	-133.922	-1.78396	-113.004	-1.78396	-116.115	-1.78396	-114.85	0.189782	0.316014
0.0866366	-1.13628	0.0906366	-0.292486	0.0896367	0.380769	0.0916366	-0.0231044	0.145637	-0.779539	0.146637	0.771544	0.147637	-0.760783	0.146637	-0.134069	-1.7831	-134.135	-1.7831	-114.748	-1.7831	-118.21	-1.7831	-116.908	0.190637	0.77017
0.087491	-1.04163	0.091491	0.086172	0.0904912	0.0601853	0.092491	0.0723674	0.146491	-0.590772	0.147491	-0.536189	0.148491	-1.10342	0.147491	-0.0643143	-1.78225	-135.409	-1.78225	-116.606	-1.78225	-114.85	-1.78225	-115.144	0.191491	1.31089
0.0883455	-0.799767	0.0923454	-0.181533	0.0913456	0.0235911	0.0933455	0.113016	0.147345	0.639162	0.148345	0.532851	0.149345	-0.189255	0.148345	-0.0219013	-1.7814	-129.736	-1.7814	-112.016	-1.7814	-111.188	-1.7814	-114.665	0.192345	1.2989
0.0891999	-0.457928	0.0931998	-0.214244	0.0922	0.266087	0.0941999	0.544691	0.1482	0.503264	0.1492	-1.04132	0.1502	-0.438526	0.1492	-0.0892062	-1.78054	-131.076	-1.78054	-109.729	-1.78054	-114.003	-1.78054	-115.057	0.1932	1.23227
0.0900543	-0.96286	0.0940543	-0.193268	0.0930544	0.273208	0.0950543	0.900578	0.149054	-0.161297	0.150054	0.118692	0.151054	0.0669174	0.150054	-0.0509997	-1.77969	-126.865	-1.77969	-109.567	-1.77969	-111.061	-1.77969	-113.049	0.194054	0.983403
0.0909088	-1.15371	0.0949087	-0.465311	0.0939089	0.117558	0.0959087	0.573229	0.149909	-0.706663	0.150909	-0.422325	0.151909	-0.409542	0.150909	-0.0608435	-1.77883	-132.671	-1.77883	-113.28	-1.77883	-112.013	-1.77883	-114.682	0.194909	1.35536
0.0917632	-1.15376	0.0957631	-0.455823	0.0947633	0.0538169	0.0967632	0.690831	0.150763	0.413195	0.151763	-0.20159	0.152763	0.171194	0.151763	-0.0735996	-1.77798	-130.215	-1.77798	-109.35	-1.77798	-108.194	-1.77798	-111.15	0.195763	1.77362
0.0926176	-1.11303	0.0966176	-0.59179	0.0956177	0.0540418	0.0976176	0.518037	0.151618	1.23365	0.152618	-1.33284	0.153618	-0.574147	0.152618	-0.14168	-1.77712	-133.752	-1.77712	-110.226	-1.77712	-110.083	-1.77712	-110.618	0.196618	2.06352
0.0934721	-1.50414	0.097472	-0.484177	0.0964722	-0.0170602	0.098472	0.432487	0.152472	0.773338	0.153472	-0.326803	0.154472	-0.404385	0.153472	-0.0556858	-1.77627	-130.004	-1.77627	-109.427	-1.77627	-106.384	-1.77627	-107.913	0.197472	1.5551
0.0943265	-1.37686	0.0983264	-0.577601	0.0973266	0.11584	0.0993265	0.356653	0.153326	-0.305168	0.154326	-0.900108	0.155326	-0.468257	0.154326	0.0504668	-1.77541	-129.842	-1.77541	-111.584	-1.77541	-108.39	-1.77541	-106.708	0.198326	1.39957
0.0951809	-1.33678	0.0991809	-0.664315	0.098181	-0.157775	0.100181	0.539752	0.154181	0.468985	0.155181	0.727297	0.156181	-0.130129	0.155181	-0.00788283	-1.77456	-128.092	-1.77456	-109.644	-1.77456	-109.36	-1.77456	-102.866	0.199181	0.791362
0.0960354	-1.17226	0.100035	-0.679975	0.0990355	-0.155665	0.101035	0.632657	0.155035	-0.0643634	0.156035	-0.277945	0.157035	-0.552049	0.156035	-0.0403414	-1.77371	-125.503	-1.77371	-110.282	-1.77371	-112.656	-1.77371	-102.487	0.200035	1.3645
0.0968898	-1.4111	0.10089	-0.455158	0.0998899	0.110515	0.10189	0.0479567	0.15589	1.08889	0.15689	0.0274816	0.15789	-0.366746	0.15689	-0.02776	-1.77285	-124.09	-1.77285	-106.116	-1.77285	-110.716	-1.77285	-105.189	0.20089	1.38852
0.0977442	-1.42147	0.101744	-0.219092	0.100744	0.376712	0.102744	0.142206	0.156744	-0.699745	0.157744	-1.65609	0.158744	-0.330341	0.157744	0.0502816	-1.772	-126.015	-1.772	-103.012	-1.772	-107.321	-1.772	-107.189	0.201744	1.68153
0.0985986	-1.19782	0.102599	-0.268166	0.101599	0.015277	0.103599	0.23311	0.157599	-0.702726	0.158599	-0.563869	0.159599	-0.177056	0.158599	0.0413594	-1.77114	-128.629	-1.77114	-101.532	-1.77114	-106.371	-1.77114	-104.126	0.202599	1.34199
0.0994531	-0.98294	0.103453	-0.623576	0.102453	-0.188806	0.104453	-0.0166381	0.158453	-0.0714363	0.159453	-1.72848	0.160453	-0.439	0.159453	-0.128485	-1.77029	-125.85	-1.77029	-104.682	-1.77029	-108.527	-1.77029	-107.563	0.203453	1.2822
0.100308	-1.20147	0.104307	-0.546556	0.103308	-0.123298	0.105307	-0.148213	0.159307	0.859013	0.160307	-0.0168616	0.161307	-0.101448	0.160307	-0.0345425	-1.76943	-124.221	-1.76943	-100.475	-1.76943	-105.916	-1.76943	-103.971	0.204307	1.42895
0.101162	-1.29689	0.105162	-0.252696	0.104162	-0.0028449	0.106162	0.149933	0.160162	-1.58402	0.161162	-0.295069	0.162162	-0.570925	0.161162	0.0913657	-1.76858	-125.214	-1.76858	-103.482	-1.76858	-105.345	-1.76858	-102.443	0.205162	1.12613
0.102016	-1.32067	0.106016	-0.16736	0.105016	-0.146624	0.107016	0.202774	0.161016	-0.479391	0.162016	0.806585	0.163016	-0.419453	0.162016	0.121059	-1.76772	-127.777	-1.76772	-102.178	-1.76772	-103.35	-1.76772	-106.029	0.206016	0.913933
0.102871	-1.14183	0.106871	-0.513971	0.105871	0.0283975	0.107871	0.076535	0.161871	-0.076489	0.162871	-0.470657	0.163871	-0.770091	0.162871	0.072207	-1.76687	-127.311	-1.76687	-103.445	-1.76687	-100.22	-1.76687	-102.347	0.206871	1.28103
0.103725	-1.22796	0.107725	-0.416218	0.106725	-0.185275	0.108725	0.208448	0.162725	1.33985	0.163725	0.834131	0.164725	-0.486271	0.163725	-0.0327934	-1.76602	-119.674	-1.76602	-102.069	-1.76602	-100.771	-1.76602	-98.2395	0.207725	1.43313
0.10458	-1.45328	0.10858	-0.364781	0.10758	0.141784	0.10958	0.11817	0.16358	0.295665	0.16458	0.259305	0.16558	-0.187152	0.16458	-0.0952986	-1.76516	-119.425	-1.76516	-104.797	-1.76516	-101.995	-1.76516	-98.584	0.20858	1.74353
0.105434	-1.49413	0.109434	-0.212623	0.108434	-0.103524	0.110434	0.0949672	0.164434	0.840252	0.165434	0.495743	0.166434	-0.195972	0.165434	-0.0816608	-1.76431	-118.703	-1.76431	-100.06	-1.76431	-98.5867	-1.76431	-101.905	0.209434	1.46844
0.106289	-1.42012	0.110288	-0.350141	0.109289	0.00338832	0.111288	-0.288515	0.165288	0.700055	0.166288	-1.01572	0.167288	-0.677155	0.166288	-0.0937836	-1.76345	-122.79	-1.76345	-101.034	-1.76345	-102.044	-1.76345	-103.862	0.210288	1.84067
0.107143	-1.57493	0.111143	-0.219135	0.110143	0.0476886	0.112143	0.0307486	0.166143	0.462747	0.167143	-1.13755	0.168143	-0.22895	0.167143	-0.0775111	-1.7626	-121.418	-1.7626	-96.5823	-1.7626	-100.031	-1.7626	-101.115	0.211143	1.74883
0.107997	-1.13986	0.111997	-0.186808	0.110997	-0.0387698	0.112997	-0.0637181	0.166997	-0.889875	0.167997	-1.58777	0.168997	-0.766363	0.167997	-0.0714479	-1.76174	-121.027	-1.76174	-99.8871	-1.76174	-100.419	-1.76174	-100.482	0.211997	1.54292
0.108852	-1.2714	0.112852	-0.217843	0.111852	-0.00510493	0.113852	0.04863	0.167852	-0.52085	0.168852	-0.132626	0.169852	-0.798671	0.168852	-0.0488237	-1.76089	-118.007	-1.76089	-100.391	-1.76089	-97.3892	-1.76089	-100.615	0.212852	0.818741
0.109706	-1.31348	0.113706	-0.534379	0.112706	-0.0822211	0.114706	0.0166452	0.168706	0.0515121	0.169706	-2.12335	0.170706	-0.557797	0.169706	-0.121368	-1.76003	-116.489	-1.76003	-99.1285	-1.76003	-101.219	-1.76003	-97.1837	0.213706	0.83864
0.110561	-1.69333	0.114561	-0.436183	0.113561	0.0708514	0.115561	-0.00593063	0.169561	0.118858	0.170561	-0.981467	0.171561	-0.560547	0.170561	-0.0145001	-1.75918	-114.525	-1.75918	-93.771	-1.75918	-98.1096	-1.75918	-95.3808	0.214561	1.32389
0.111415	-1.60859	0.115415	-0.284771	0.114415	0.353488	0.116415	0.139811	0.170415	-0.342995	0.171415	-0.54507	0.172415	-0.93815	0.171415	-0.0695833	-1.75833	-113.074	-1.75833	-97.3653	-1.75833	-100.551	-1.75833	-98.8322	0.215415	2.09845
0.11227	-1.40584	0.116269	-0.233561	0.11527	0.27531	0.11727	0.277114	0.171269	0.117791	0.172269	0.674387	0.17327	-0.122124	0.172269	-0.189529	-1.75747	-111.992	-1.75747	-99.821	-1.75747	-96.787	-1.75747	-97.0758	0.216269	1.7479
0.113124	-1.50738	0.117124	-0.367689	0.116124	0.390431	0.118124	0.162197	0.172124	-0.0541828	0.173124	-1.04233	0.174124	-0.168363	0.173124	-0.151406	-1.75662	-109.692	-1.75662	-99.096	-1.75662	-99.4918	-1.75662	-97.2032	0.217124	1.4336
0.113978	-1.36255	0.117978	-0.408139	0.116979	0.316405	0.118978	0.0562833	0.172978	0.0984687	0.173978	-1.05209	0.174978	0.0277427	0.173978	-0.114265	-1.75576	-108.102	-1.75576	-96.7351	-1.75576	-96.7819	-1.75576	-93.4478	0.217978	1.23646
0.114833	-1.00898	0.118833	-0.125252	0.117833	0.492356	0.119833	0.0395639	0.173833	-0.695711	0.174833	-1.37326	0.175833	-0.560315	0.174833	-0.0674586	-1.75491	-109.177	-1.75491	-97.5402	-1.75491	-97.0222	-1.75491	-94.9948	0.218833	1.43722
0.115687	-1.11326	0.119687	-0.132999	0.118687	0.166022	0.120687	0.441741	0.174687	0.131229	0.175687	-0.056951	0.176687	-0.141061	0.175687	-0.0502592	-1.75405	-110.619	-1.75405	-96.4086	-1.75405	-93.0203	-1.75405	-95.9195	0.219687	1.0758
0.116542	-1.28753	0.120542	0.0338678	0.119542	0.633475	0.121542	0.578377	0.175542	-0.0814173	0.176542	-0.797806	0.177542	-0.173965	0.176542	-0.114599	-1.7532	-111.257	-1.7532	-96.4325	-1.7532	-96.7138	-1.7532	-94.7449	0.220542	0.741535
0.117396	-1.26734	0.121396	-0.0989167	0.120396	0.367541	0.122396	0.386011	0.176396	0.172182	0.177396	-0.441955	0.178396	-0.0741831	0.177396	-0.0580774	-1.75234	-111.226	-1.75234	-94.3415	-1.75234	-96.814	-1.75234	-90.7056	0.221396	0.490671
0.118251	-1.25358	0.12225	-0.0643345	0.121251	0.335868	0.123251	0.108701	0.17725	-0.761455	0.17825	-0.914492	0.179251	-0.437352	0.17825	-0.0910149	-1.75149	-109.741	-1.75149	-93.9347	-1.75149	-96.9911	-1.75149	-91.3697	0.22225	0.980638
0.119105	-1.20323	0.123105	-0.379141	0.122105	0.105926	0.124105	0.61251	0.178105	-1.02412	0.179105	-1.07476	0.180105	-0.512508	0.179105	0.0372826	-1.75064	-108.763	-1.75064	-90.8974	-1.75064	-93.1156	-1.75064	-89.3606	0.223105	0.668736
0.119959	-0.923949	0.123959	-0.471157	0.12296	0.303433	0.124959	0.469116	0.178959	-0.656574	0.179959	-1.05885	0.180959	-0.582603	0.179959	0.0680944	-1.74978	-105.649	-1.74978	-90.3225	-1.74978	-97.184	-1.74978	-90.86	0.223959	1.03332
0.120814	-1.20501	0.124814	-0.546952	0.123814	0.142886	0.125814	0.493836	0.179814	-0.413812	0.180814	-0.313403	0.181814	-0.462912	0.180814	0.025755	-1.74893	-108.751	-1.74893	-83.7268	-1.74893	-92.4489	-1.74893	-89.8409	0.224814	0.965527
0.121668	-1.25937	0.125668	-0.351979	0.124668	0.36094	0.126668	0.172808	0.180668	-1.39283	0.181668	-0.843494	0.182668	-0.625901	0.181668	-0.0461347	-1.74807	-110.458	-1.74807	-87.0361	-1.74807	-92.8645	-1.74807	-92.2668	0.225668	1.51427
0.122523	-1.51767	0.126523	-0.405038	0.125523	0.282657	0.127523	0.209314	0.181523	0.306563	0.182523	-0.318205	0.183523	-0.839549	0.182523	-0.0927876	-1.74722	-108.075	-1.74722	-86.4663	-1.74722	-92.699	-1.74722	-90.8983	0.226523	0.685621
0.123377	-1.33638	0.127377	-0.155263	0.126377	0.476224	0.128377	0.121188	0.182377	1.24592	0.183377	-0.191142	0.184377	-1.3569	0.183377	-0.0591054	-1.74636	-105.087	-1.74636	-87.0741	-1.74636	-92.7241	-1.74636	-95.6907	0.227377	0.376129
0.124232	-1.16175	0.128232	-0.310185	0.127232	0.455449	0.129232	0.344686	0.183231	-0.152323	0.184232	-0.504238	0.185232	-1.00417	0.184232	-0.0845255	-1.74551	-105.399	-1.74551	-85.3427	-1.74551	-90.9434	-1.74551	-91.7803	0.228231	0.370896
0.125086	-0.952079	0.129086	-0.362516	0.128086	0.587207	0.130086	0.399135	0.184086	0.251711	0.185086	-0.412858	0.186086	-0.486008	0.185086	-0.0929363	-1.74465	-102.732	-1.74465	-88.4131	-1.74465	-88.0683	-1.74465	-93.4095	0.229086	1.13849
0.12594	-1.19991	0.12994	-0.565953	0.128941	0.318603	0.13094	0.261085	0.18494	1.02482	0.18594	-0.278272	0.18694	-0.573656	0.18594	-0.0625741	-1.7438	-103.687	-1.7438	-86.188	-1.7438	-85.6563	-1.7438	-89.5255	0.22994	0.476431
0.126795	-0.792592	0.130795	-0.210849	0.129795	0.219453	0.131795	0.0398061	0.185795	0.344711	0.186795	-0.490294	0.187795	-0.835164	0.186795	-0.0844995	-1.74295	-101.116	-1.74295	-91.1021	-1.74295	-86.0467	-1.74295	-89.7429	0.230795	0.804
0.127649	-0.710166	0.131649	-0.12561	0.130649	0.241845	0.132649	0.121755	0.186649	-0.399584	0.187649	-0.402951	0.188649	-0.459669	0.187649	-0.0761486	-1.74209	-102.867	-1.74209	-88.1991	-1.74209	-83.5068	-1.74209	-86.4326	0.231649	0.891501
0.128504	-0.569872	0.132504	-0.413682	0.131504	0.409934	0.133504	-0.0510648	0.187504	-0.470455	0.188504	0.317347	0.189504	-0.467916	0.188504	0.0322154	-1.74124	-104.565	-1.74124	-89.8991	-1.74124	-83.0681	-1.74124	-85.5486	0.232504	0.970912
0.129358	-0.654961	0.133358	-0.620275	0.132358	0.0128528	0.134358	0.233375	0.188358	0.452847	0.189358	0.229043	0.190358	-0.38779	0.189358	-0.0666799	-1.74038	-100.245	-1.74038	-88.6318	-1.74038	-82.9277	-1.74038	-81.7898	0.233358	0.742429
0.130213	-0.954852	0.134213	-0.545454	0.133213	-0.0204192	0.135213	0.0327985	0.189212	0.533956	0.190213	-0.169704	0.191213	-0.421716	0.190213	-0.146646	-1.73953	-94.5289	-1.73953	-86.4171	-1.73953	-85.2151	-1.73953	-82.6661	0.234212	1.09527
0.131067	-1.02406	0.135067	-0.703343	0.134067	0.0259105	0.136067	0.0757659	0.190067	0.664845	0.191067	-0.809635	0.192067	-0.73121	0.191067	-0.118973	-1.73867	-95.2718	-1.73867	-82.1081	-1.73867	-80.7422	-1.73867	-79.5171	0.235067	0.738078
0.131921	-1.14269	0.135921	-0.519593	0.134922	0.455811	0.136921	-0.250159	0.190921	-0.356857	0.191921	-1.43353	0.192921	-1.09295	0.191921	-0.18472	-1.73782	-95.3706	-1.73782	-84.6856	-1.73782	-82.4788	-1.73782	-83.5126	0.235921	0.717181
0.132776	-1.60542	0.136776	-0.285022	0.135776	0.468593	0.137776	0.00420693	0.191776	0.481687	0.192776	-0.839706	0.193776	-0.842697	0.192776	-0.134296	-1.73697	-95.8868	-1.73697	-84.069	-1.73697	-79.2661	-1.73697	-82.301	0.236776	0.537196
0.13363	-1.26821	0.13763	-0.356866	0.13663	0.569032	0.13863	0.113065	0.19263	0.307295	0.19363	-0.885108	0.19463	-0.308098	0.19363	-0.137092	-1.73611	-97.9337	-1.73611	-86.5908	-1.73611	-83.7701	-1.73611	-83.5411	0.23763	0.628115
0.134485	-1.617	0.138485	-0.169515	0.137485	0.48306	0.139485	0.194272	0.193485	0.652439	0.194485	-0.715742	0.195485	-0.554977	0.194485	-0.0550018	-1.73526	-101.068	-1.73526	-86.2616	-1.73526	-82.6602	-1.73526	-83.8767	0.238485	0.335471
0.135339	-1.4941	0.139339	-0.215923	0.138339	0.695567	0.140339	0.221213	0.194339	-0.469869	0.195339	-0.377148	0.196339	-0.590419	0.195339	-0.0476156	-1.7344	-103.043	-1.7344	-87.5816	-1.7344	-84.3373	-1.7344	-82.8365	0.239339	0.902995
0.136194	-1.58103	0.140194	-0.041298	0.139194	0.247777	0.141194	0.168392	0.195193	-0.759323	0.196194	-0.752263	0.197194	-0.827699	0.196194	-0.028522	-1.73355	-100.357	-1.73355	-85.6923	-1.73355	-85.4538	-1.73355	-81.5621	0.240194	1.33142
0.137048	-1.44582	0.141048	-0.248232	0.140048	0.220788	0.142048	-0.117956	0.196048	-0.618877	0.197048	-0.782534	0.198048	-0.321101	0.197048	-0.0576543	-1.73269	-99.4188	-1.73269	-84.4477	-1.73269	-84.5348	-1.73269	-87.2321	0.241048	1.61607
0.137902	-1.38041	0.141902	-0.506455	0.140903	0.345176	0.142902	0.205367	0.196902	0.0252848	0.197902	-1.70071	0.198902	-0.255441	0.197902	-0.107567	-1.73184	-96.683	-1.73184	-78.0834	-1.73184	-79.8199	-1.73184	-85.3061	0.241902	1.26897
0.138757	-1.22003	0.142757	-0.395684	0.141757	0.416287	0.143757	0.0397441	0.197757	0.0423542	0.198757	-0.294678	0.199757	-0.235011	0.198757	-0.122496	-1.73098	-94.2098	-1.73098	-79.6821	-1.73098	-77.2871	-1.73098	-82.7073	0.242757	1.39157
0.139611	-1.15371	0.143611	-0.544116	0.142611	0.227662	0.144611	0.0439761	0.198611	-0.902727	0.199611	-0.0813984	0.200611	-0.54301	0.199611	-0.167783	-1.73013	-94.6282	-1.73013	-80.2906	-1.73013	-76.7168	-1.73013	-80.3802	0.243611	0.876174
0.140466	-1.16384	0.144466	-0.472163	0.143466	0.315783	0.145466	0.109486	0.199466	-1.50934	0.200466	-0.570869	0.201466	-0.251834	0.200466	-0.13644	-1.72928	-88.5598	-1.72928	-80.5759	-1.72928	-77.9174	-1.72928	-79.0749	0.244466	1.05503
0.14132	-1.10208	0.14532	-0.686195	0.14432	0.146606	0.14632	0.368651	0.20032	0.0261343	0.20132	-1.24911	0.20232	-0.681279	0.20132	-0.057949	-1.72842	-91.9873	-1.72842	-81.5644	-1.72842	-73.5482	-1.72842	-75.728	0.24532	0.440533
0.142175	-1.11686	0.146175	-0.636621	0.145175	0.076209	0.147175	0.317778	0.201175	0.437792	0.202175	-0.236753	0.203175	-0.729812	0.202175	0.0174842	-1.72757	-89.9079	-1.72757	-82.4047	-1.72757	-77.7791	-1.72757	-79.2494	0.246175	0.497073
0.143029	-1.16968	0.147029	-0.539778	0.146029	-0.027049	0.148029	0.317717	0.202029	0.260187	0.203029	-1.54954	0.204029	-0.476173	0.203029	0.018165	-1.72671	-92.6731	-1.72671	-78.5416	-1.72671	-76.2034	-1.72671	-77.7101	0.247029	0.545797
0.143883	-1.01443	0.147883	-0.214113	0.146884	-0.00364217	0.148883	0.317386	0.202883	-0.218885	0.203883	-1.09791	0.204883	-0.733589	0.203883	-0.0866333	-1.72586	-90.2294	-1.72586	-78.184	-1.72586	-77.0167	-1.72586	-78.279	0.247883	-0.0553996
0.144738	-1.32081	0.148738	-0.462012	0.147738	0.0255404	0.149738	0.398207	0.203738	-0.238172	0.204738	-0.934917	0.205738	-0.844874	0.204738	-0.0362942	-1.725	-93.3396	-1.725	-74.6137	-1.725	-78.1568	-1.725	-73.1711	0.248738	-0.00402004
0.145592	-1.24573	0.149592	-0.758253	0.148592	0.263505	0.150592	0.237962	0.204592	-0.607974	0.205592	-0.0842632	0.206592	-0.473854	0.205592	-0.139611	-1.72415	-92.7281	-1.72415	-76.1791	-1.72415	-77.697	-1.72415	-80.3908	0.249592	1.28046
0.146447	-1.03372	0.150447	-0.402821	0.149447	0.27963	0.151447	0.349463	0.205447	0.466341	0.206447	-1.05505	0.207447	-0.799621	0.206447	-0.0806107	-1.72329	-90.1791	-1.72329	-72.6454	-1.72329	-75.4873	-1.72329	-77.5832	0.250447	1.18893
0.147301	-0.894201	0.151301	-0.385678	0.150301	0.415673	0.152301	-0.0291598	0.206301	1.0598	0.207301	-0.716066	0.208301	-1.09301	0.207301	-0.109328	-1.72244	-89.2845	-1.72244	-74.1971	-1.72244	-77.8132	-1.72244	-74.3444	0.251301	0.697814
0.148156	-1.17594	0.152156	-0.701783	0.151156	0.314376	0.153156	0.111627	0.207156	1.31228	0.208156	-1.65587	0.209156	-1.11283	0.208156	-0.0982978	-1.72159	-88.9156	-1.72159	-74.0139	-1.72159	-76.883	-1.72159	-73.9608	0.252156	0.448845
0.14901	-0.969335	0.15301	-0.724711	0.15201	0.0394105	0.15401	0.00621769	0.20801	0.778157	0.20901	-1.36256	0.21001	-0.668649	0.20901	-0.137959	-1.72073	-85.3068	-1.72073	-75.1684	-1.72073	-78.3829	-1.72073	-76.6219	0.25301	0.556816
0.149864	-1.05505	0.153864	-0.86297	0.152865	-0.171817	0.154864	-0.170802	0.208864	0.130077	0.209864	-1.42226	0.210864	-0.685839	0.209864	0.0127118	-1.71988	-87.7872	-1.71988	-71.2758	-1.71988	-75.7618	-1.71988	-71.8577	0.253864	-0.0921891
0.150719	-1.22888	0.154719	-0.809632	0.153719	-0.158889	0.155719	-0.364034	0.209719	1.16251	0.210719	-0.718648	0.211719	0.367837	0.210719	-0.0425822	-1.71902	-84.3579	-1.71902	-71.1188	-1.71902	-76.5081	-1.71902	-70.792	0.254719	0.139011
0.151573	-1.51034	0.155573	-0.628057	0.154573	-0.0857343	0.156573	-0.126704	0.210573	0.84021	0.211573	-1.9184	0.212573	-0.0191577	0.211573	-0.045828	-1.71817	-89.8999	-1.71817	-72.8429	-1.71817	-76.1435	-1.71817	-73.5218	0.255573	0.148757
0.152428	-1.59023	0.156428	-0.37555	0.155428	-0.0905791	0.157428	0.0804927	0.211428	0.131655	0.212428	-0.377015	0.213428	-0.098419	0.212428	-0.118829	-1.71731	-90.2119	-1.71731	-75.9506	-1.71731	-73.1564	-1.71731	-76.0135	0.256428	0.556013
0.153282	-1.6577	0.157282	-0.503208	0.156282	-0.276334	0.158282	0.162823	0.212282	-0.125357	0.213282	-1.72166	0.214282	-0.405069	0.213282	-0.128454	-1.71646	-93.9277	-1.71646	-72.9485	-1.71646	-71.6371	-1.71646	-75.9164	0.257282	1.01453
0.154137	-1.4737	0.158137	-0.404639	0.157137	-0.0584021	0.159137	0.184354	0.213137	0.00129902	0.214137	-1.6525	0.215137	0.250092	0.214137	-0.158329	-1.7156	-88.2643	-1.7156	-71.9076	-1.7156	-72.3575	-1.7156	-74.7455	0.258137	1.15463
0.154991	-1.40945	0.158991	-0.506086	0.157991	0.0116168	0.159991	0.304409	0.213991	0.118742	0.214991	-1.93763	0.215991	-0.374938	0.214991	-0.251728	-1.71475	-90.8485	-1.71475	-72.0383	-1.71475	-72.0104	-1.71475	-71.7946	0.258991	1.0126
0.155845	-1.47186	0.159845	-0.0834326	0.158846	0.140069	0.160845	0.115408	0.214845	0.497682	0.215845	-0.603728	0.216845	-0.154899	0.215845	-0.19896	-1.7139	-87.5021	-1.7139	-76.9287	-1.7139	-76.4067	-1.7139	-69.7069	0.259845	1.05958
0.1567	-1.87861	0.1607	-0.167498	0.1597	0.246099	0.1617	-0.104712	0.2157	-0.583254	0.2167	-0.564298	0.2177	-0.509847	0.2167	-0.112203	-1.71304	-90.7051	-1.71304	-74.9243	-1.71304	-73.6931	-1.71304	-69.7652	0.2607	1.03043
0.157554	-1.62235	0.161554	-0.19379	0.160554	0.381808	0.162554	-0.289757	0.216554	-0.109595	0.217554	0.900759	0.218554	-0.0326245	0.217554	-0.092678	-1.71219	-89.0397	-1.71219	-73.0948	-1.71219	-74.9707	-1.71219	-68.3691	0.261554	0.559258
0.158409	-1.30979	0.162409	-0.320202	0.161409	0.470967	0.163409	-0.176558	0.217409	-0.186057	0.218409	0.145257	0.219409	0.00305474	0.218409	0.0165173	-1.71133	-86.6663	-1.71133	-70.2483	-1.71133	-72.4463	-1.71133	-71.5539	0.262409	0.606867
0.159263	-1.46254	0.163263	-0.342918	0.162263	0.560086	0.164263	-0.206221	0.218263	-0.00893665	0.219263	1.01909	0.220263	0.55723	0.219263	-0.132324	-1.71048	-80.0818	-1.71048	-69.9218	-1.71048	-72.3742	-1.71048	-72.5858	0.263263	0.709378
0.160118	-1.63899	0.164118	-0.685852	0.163118	0.579879	0.165118	-0.582272	0.219118	-0.00857829	0.220118	-0.570035	0.221118	-0.0463791	0.220118	-0.13356	-1.70962	-80.9033	-1.70962	-69.0853	-1.70962	-70.0376	-1.70962	-73.3165	0.264118	0.529734
0.160972	-1.36353	0.164972	-0.534222	0.163972	0.70843	0.165972	-0.506448	0.219972	0.668419	0.220972	-0.421531	0.221972	0.036839	0.220972	-0.0921456	-1.70877	-75.5768	-1.70877	-68.7008	-1.70877	-72.1257	-1.70877	-69.772	0.264972	0.86735
0.161827	-1.3767	0.165826	-0.725665	0.164827	0.448047	0.166826	-0.0744245	0.220826	0.249407	0.221826	-1.15229	0.222826	-0.505025	0.221826	0.0582699	-1.70791	-80.4964	-1.70791	-66.5695	-1.70791	-69.0933	-1.70791	-68.4887	0.265826	0.973277
0.162681	-1.00627	0.166681	-0.449116	0.165681	0.190005	0.167681	-0.0677131	0.221681	0.392986	0.222681	-0.359575	0.223681	0.0735105	0.222681	-0.030707	-1.70706	-86.2646	-1.70706	-66.8937	-1.70706	-67.5754	-1.70706	-67.3995	0.266681	1.07919
0.163535	-1.60696	0.167535	-0.600789	0.166535	0.13568	0.168535	0.140962	0.222535	-0.0322522	0.223535	-1.73308	0.224535	-0.480812	0.223535	-0.0188381	-1.70621	-85.8793	-1.70621	-67.7925	-1.70621	-69.5164	-1.70621	-69.4555	0.267535	0.42522
0.16439	-1.43857	0.16839	-0.864773	0.16739	0.220385	0.16939	0.337882	0.22339	0.169831	0.22439	0.828456	0.22539	-0.426731	0.22439	0.00124345	-1.70535	-82.5183	-1.70535	-69.6862	-1.70535	-69.0325	-1.70535	-69.6248	0.26839	1.01433
0.165244	-1.27441	0.169244	-0.668509	0.168244	0.202388	0.170244	0.43731	0.224244	-0.248535	0.225244	-0.361664	0.226244	-0.775712	0.225244	-0.11101	-1.7045	-83.6546	-1.7045	-69.7622	-1.7045	-66.759	-1.7045	-66.3351	0.269244	1.1688
0.166099	-1.18304	0.170099	-0.208186	0.169099	0.299779	0.171099	0.131473	0.225099	0.509285	0.226099	-0.28349	0.227099	-0.453524	0.226099	-0.0360216	-1.70364	-80.6563	-1.70364	-65.8731	-1.70364	-68.5517	-1.70364	-69.4733	0.270099	1.02993
0.166953	-1.49872	0.170953	-0.226197	0.169953	0.0557681	0.171953	0.168158	0.225953	0.79923	0.226953	-1.14422	0.227953	-0.43653	0.226953	0.080813	-1.70279	-82.5554	-1.70279	-65.2506	-1.70279	-67.4113	-1.70279	-71.0194	0.270953	0.944737
0.167808	-1.82653	0.171807	-0.352826	0.170808	0.1016	0.172808	0.28387	0.226807	0.91819	0.227807	0.544601	0.228807	-0.475556	0.227807	0.0295167	-1.70193	-81.874	-1.70193	-64.8708	-1.70193	-68.4268	-1.70193	-69.2683	0.271807	1.5305
0.168662	-1.46122	0.172662	-0.557171	0.171662	0.224444	0.173662	0.0906432	0.227662	0.188842	0.228662	-0.551831	0.229662	-1.16298	0.228662	-0.091533	-1.70108	-81.8371	-1.70108	-66.5757	-1.70108	-69.493	-1.70108	-67.9022	0.272662	1.27971
0.169516	-1.63031	0.173516	-0.396171	0.172516	0.237765	0.174516	-0.082681	0.228516	-0.212512	0.229516	0.672022	0.230516	-0.915115	0.229516	-0.0509576	-1.70022	-80.2935	-1.70022	-67.5306	-1.70022	-67.6035	-1.70022	-67.9279	0.273516	0.827825
0.170371	-1.74941	0.174371	-0.476139	0.173371	0.430295	0.175371	0.138346	0.229371	-1.12215	0.230371	-1.38462	0.231371	-0.630915	0.230371	-0.146478	-1.69937	-78.5072	-1.69937	-65.0878	-1.69937	-67.713	-1.69937	-67.7666	0.274371	0.352205
0.171225	-1.63887	0.175225	-0.293917	0.174225	0.201487	0.176225	-0.0896962	0.230225	-0.932662	0.231225	-0.556762	0.232225	-0.160101	0.231225	-0.106134	-1.69852	-78.1965	-1.69852	-61.4594	-1.69852	-69.2175	-1.69852	-70.7693	0.275225	0.795967
0.17208	-1.29575	0.17608	-0.572028	0.17508	-0.0197782	0.17708	-0.0866811	0.23108	-0.510101	0.23208	-1.22823	0.23308	-0.699575	0.23208	-0.0161678	-1.69766	-77.1985	-1.69766	-61.0918	-1.69766	-65.2725	-1.69766	-69.7476	0.27608	0.525059
0.172934	-1.32238	0.176934	-0.569977	0.175934	0.0842313	0.177934	0.181797	0.231934	0.654341	0.232934	0.339572	0.233934	-0.291924	0.232934	-0.0062866	-1.69681	-77.2917	-1.69681	-62.7463	-1.69681	-65.7138	-1.69681	-67.1531	0.276934	0.252034
0.173789	-1.32572	0.177788	-0.418311	0.176789	0.0387603	0.178789	0.375876	0.232788	0.293948	0.233788	-0.7663	0.234789	-0.828902	0.233788	-0.0370779	-1.69595	-78.3586	-1.69595	-65.5282	-1.69595	-64.5363	-1.69595	-67.1421	0.277788	0.587681
0.174643	-1.49612	0.178643	-0.262794	0.177643	-0.111619	0.179643	0.106836	0.233643	-0.233951	0.234643	-0.318642	0.235643	-0.685182	0.234643	-0.104562	-1.6951	-75.9367	-1.6951	-68.5982	-1.6951	-63.7397	-1.6951	-67.9438	0.278643	0.581724
0.175497	-1.37093	0.179497	-0.513292	0.178498	-0.224215	0.180497	-0.0848663	0.234497	-0.606641	0.235497	-1.05301	0.236497	-1.07568	0.235497	-0.199725	-1.69424	-76.0444	-1.69424	-66.7165	-1.69424	-65.9473	-1.69424	-65.8105	0.279497	0.737539
0.176352	-1.41966	0.180352	-0.532245	0.179352	0.149783	0.181352	0.182265	0.235352	0.454954	0.236352	0.82621	0.237352	-0.404842	0.236352	-0.0615082	-1.69339	-72.689	-1.69339	-65.5939	-1.69339	-63.3314	-1.69339	-65.1245	0.280352	0.502703
0.177206	-1.16813	0.181206	-0.593529	0.180206	0.139344	0.182206	0.271179	0.236206	-0.188599	0.237206	-0.353961	0.238206	-0.0573892	0.237206	-0.0152892	-1.69253	-74.2204	-1.69253	-70.1015	-1.69253	-62.0518	-1.69253	-62.3669	0.281206	0.740755
0.178061	-1.44475	0.182061	-0.354638	0.181061	-0.318435	0.183061	0.258848	0.237061	0.0112973	0.238061	0.364453	0.239061	0.416948	0.238061	-0.0485508	-1.69168	-72.8617	-1.69168	-68.5821	-1.69168	-59.62	-1.69168	-64.8459	0.282061	0.923574
0.178915	-1.6046	0.182915	-0.392755	0.181915	-0.37272	0.183915	0.268829	0.237915	-0.754306	0.238915	-0.805639	0.239915	-0.336246	0.238915	-0.0628029	-1.69083	-76.3332	-1.69083	-64.8233	-1.69083	-60.6353	-1.69083	-64.6311	0.282915	1.28527
0.17977	-1.41897	0.183769	-0.257512	0.18277	-0.325088	0.18477	-0.026891	0.238769	0.0938455	0.239769	0.87238	0.24077	-0.117403	0.239769	-0.0463692	-1.68997	-74.6591	-1.68997	-64.3819	-1.68997	-59.5027	-1.68997	-62.2666	0.283769	1.23625
0.180624	-1.13908	0.184624	-0.492491	0.183624	-0.14449	0.185624	0.19991	0.239624	-1.07088	0.240624	-0.418426	0.241624	-0.0880288	0.240624	-0.0146518	-1.68912	-75.8946	-1.68912	-64.081	-1.68912	-61.4282	-1.68912	-60.6606	0.284624	1.32263
0.181478	-1.10542	0.185478	-0.499372	0.184479	-0.0322028	0.186478	0.423787	0.240478	0.0774671	0.241478	0.704942	0.242478	-0.125243	0.241478	0.0748391	-1.68826	-75.637	-1.68826	-61.0601	-1.68826	-64.2517	-1.68826	-59.7668	0.285478	0.724224
0.182333	-1.19981	0.186333	-0.372271	0.185333	0.0893794	0.187333	0.494768	0.241333	-0.477056	0.242333	-0.403331	0.243333	-0.149495	0.242333	-0.0708495	-1.68741	-76.0791	-1.68741	-61.2983	-1.68741	-61.5383	-1.68741	-59.1229	0.286333	0.89684
0.183187	-1.24251	0.187187	-0.536772	0.186187	-0.00850782	0.188187	0.258922	0.242187	0.00593554	0.243187	1.12504	0.244187	1.04522	0.243187	-0.129378	-1.68655	-75.1914	-1.68655	-57.7432	-1.68655	-59.2982	-1.68655	-59.9112	0.287187	0.696515
0.184042	-1.35716	0.188042	-0.609052	0.187042	-0.147633	0.189042	-0.0961196	0.243042	-0.363105	0.244042	-0.774205	0.245042	0.333618	0.244042	-0.10039	-1.6857	-75.6135	-1.6857	-56.811	-1.6857	-62.033	-1.6857	-63.4423	0.288042	0.786081
0.184896	-1.87458	0.188896	-0.445459	0.187896	-0.318944	0.189896	0.267484	0.243896	-0.38881	0.244896	0.596363	0.245896	-0.144164	0.244896	-0.0434326	-1.68484	-72.8496	-1.68484	-55.8234	-1.68484	-61.1966	-1.68484	-64.5757	0.288896	1.24827
0.185751	-1.48748	0.189751	-0.593275	0.188751	-0.239261	0.190751	0.378266	0.24475	-0.362093	0.245751	-0.446949	0.246751	-0.946332	0.245751	-0.0675244	-1.68399	-75.1512	-1.68399	-57.5828	-1.68399	-59.6308	-1.68399	-65.0664	0.28975	1.32148
0.186605	-1.08691	0.190605	-0.641209	0.189605	-0.0671569	0.191605	0.216017	0.245605	-0.291903	0.246605	0.0981987	0.247605	-0.393622	0.246605	-0.0547769	-1.68314	-71.1777	-1.68314	-56.413	-1.68314	-57.905	-1.68314	-59.996	0.290605	0.900641
0.187459	-0.733658	0.191459	-0.588919	0.19046	0.0551959	0.192459	0.179203	0.246459	-0.802152	0.247459	-0.543256	0.248459	-0.528084	0.247459	-0.0329894	-1.68228	-71.9213	-1.68228	-53.2982	-1.68228	-62.1708	-1.68228	-59.0038	0.291459	0.935225
0.188314	-1.22757	0.192314	-0.462516	0.191314	0.0823125	0.193314	0.395388	0.247314	-0.449029	0.248314	0.358922	0.249314	-0.379081	0.248314	-0.146083	-1.68143	-70.7614	-1.68143	-51.6354	-1.68143	-61.1783	-1.68143	-61.3104	0.292314	0.544618
0.189168	-1.42793	0.193168	-0.324239	0.192168	0.437511	0.194168	0.212014	0.248168	-0.600012	0.249168	-0.662827	0.250168	-0.173233	0.249168	-0.146072	-1.68057	-72.6076	-1.68057	-59.7305	-1.68057	-60.1151	-1.68057	-61.0837	0.293168	0.939592
0.190023	-1.41787	0.194023	-0.228023	0.193023	0.202523	0.195023	0.189194	0.249023	-1.20883	0.250023	0.0897427	0.251023	0.169084	0.250023	-0.0693204	-1.67972	-69.9426	-1.67972	-58.7399	-1.67972	-61.8831	-1.67972	-61.5792	0.294023	1.04335
0.190877	-1.31495	0.194877	0.068382	0.193877	0.18806	0.195877	0.670283	0.249877	-1.15432	0.250877	-1.55344	0.251877	-0.232166	0.250877	-0.0664797	-1.67886	-69.0579	-1.67886	-57.8409	-1.67886	-63.3157	-1.67886	-65.8636	0.294877	1.39733
0.191732	-1.26433	0.195732	0.104292	0.194732	-0.0287448	0.196732	0.760685	0.250731	-0.706243	0.251732	-0.933437	0.252732	0.0247612	0.251732	-0.0446944	-1.67801	-67.8121	-1.67801	-56.7743	-1.67801	-60.4401	-1.67801	-62.0163	0.295731	0.935009
0.192586	-1.12016	0.196586	-0.0856276	0.195586	-0.067563	0.197586	0.488246	0.251586	-1.39971	0.252586	-1.51446	0.253586	-0.765687	0.252586	-0.0717876	-1.67715	-66.629	-1.67715	-57.7105	-1.67715	-59.6227	-1.67715	-57.6742	0.296586	1.01334
0.19344	-1.23435	0.19744	-0.159692	0.196441	-0.304465	0.19844	0.402584	0.25244	-0.184084	0.25344	-0.506079	0.25444	-0.583553	0.25344	-0.0514854	-1.6763	-68.4471	-1.6763	-56.6568	-1.6763	-57.492	-1.6763	-56.2322	0.29744	1.05057
0.194295	-1.14967	0.198295	-0.112484	0.197295	-0.148137	0.199295	0.15515	0.253295	-1.1633	0.254295	-1.09954	0.255295	-0.740406	0.254295	-0.0244691	-1.67545	-68.0436	-1.67545	-56.649	-1.67545	-58.2576	-1.67545	-56.7536	0.298295	1.48578
0.195149	-1.43528	0.199149	-0.18992	0.198149	-0.144492	0.200149	0.187381	0.254149	-0.364444	0.255149	0.539909	0.256149	-0.644959	0.255149	0.0454315	-1.67459	-68.8976	-1.67459	-56.8576	-1.67459	-56.5503	-1.67459	-57.8852	0.299149	1.17297
0.196004	-1.60161	0.200004	-0.547057	0.199004	0.00122174	0.201004	0.068868	0.255004	-1.08591	0.256004	-0.511361	0.257004	-1.06698	0.256004	-0.0889356	-1.67374	-71.1694	-1.67374	-59.2593	-1.67374	-58.3982	-1.67374	-57.035	0.300004	0.83928
0.196858	-1.29655	0.200858	-0.564381	0.199858	0.115113	0.201858	0.289843	0.255858	0.399698	0.256858	0.768839	0.257858	-0.838938	0.256858	-0.155492	-1.67288	-64.3483	-1.67288	-57.404	-1.67288	-53.3982	-1.67288	-56.6169	0.300858	0.203438
0.197713	-0.927703	0.201713	-0.147289	0.200713	0.280194	0.202713	0.139874	0.256712	-0.660242	0.257713	-0.408035	0.258713	-1.05914	0.257713	-0.0801819	-1.67203	-65.1513	-1.67203	-61.3187	-1.67203	-53.3814	-1.67203	-59.3883	0.301713	0.880479
0.198567	-0.94634	0.202567	-0.383764	0.201567	0.327575	0.203567	0.327009	0.257567	0.0417784	0.258567	0.171729	0.259567	-0.39743	0.258567	-0.1221	-1.67117	-62.4084	-1.67117	-59.3456	-1.67117	-52.2408	-1.67117	-52.9497	0.302567	1.13456
0.199421	-1.47539	0.203421	-0.163681	0.202422	0.576755	0.204421	0.133067	0.258421	-0.0756224	0.259421	-1.08239	0.260421	-0.511646	0.259421	-0.0503649	-1.67032	-64.0482	-1.67032	-58.4111	-1.67032	-58.0672	-1.67032	-57.2201	0.303421	1.0446
0.200276	-1.65468	0.204276	0.071617	0.203276	0.572816	0.205276	0.0917937	0.259276	-0.21726	0.260276	0.0713784	0.261276	-0.0796672	0.260276	0.0736533	-1.66947	-66.8922	-1.66947	-53.9025	-1.66947	-56.6224	-1.66947	-57.0489	0.304276	0.394102
0.20113	-1.14825	0.20513	-0.264281	0.20413	0.534419	0.20613	0.27544	0.26013	-0.312765	0.26113	-0.191651	0.26213	-0.024222	0.26113	-0.0492895	-1.66861	-65.3857	-1.66861	-57.2614	-1.66861	-56.4458	-1.66861	-56.6581	0.30513	0.834074
0.201985	-1.44724	0.205985	-0.472569	0.204985	0.24762	0.206985	0.487599	0.260985	0.980054	0.261985	0.331969	0.262985	0.732591	0.261985	-0.00924714	-1.66776	-63.148	-1.66776	-54.713	-1.66776	-55.9633	-1.66776	-56.3082	0.305985	0.626871
0.202839	-1.44526	0.206839	-0.451296	0.205839	0.182748	0.207839	0.162637	0.261839	1.07651	0.262839	-1.23019	0.263839	0.513172	0.262839	0.00761963	-1.6669	-63.5605	-1.6669	-53.8095	-1.6669	-54.2407	-1.6669	-54.4952	0.306839	0.422515
0.203694	-1.2874	0.207694	-0.361618	0.206694	0.0424222	0.208694	0.561155	0.262694	0.968329	0.263694	0.190101	0.264694	0.302378	0.263694	-0.0327162	-1.66605	-67.2449	-1.66605	-49.1324	-1.66605	-52.6093	-1.66605	-48.932	0.307694	0.495434
0.204548	-0.963124	0.208548	-0.363272	0.207548	0.0721808	0.209548	0.297496	0.263548	0.0063789	0.264548	-0.666212	0.265548	-0.396311	0.264548	0.0318446	-1.66519	-68.2781	-1.66519	-54.3486	-1.66519	-54.2265	-1.66519	-48.8217	0.308548	0.859699
0.205402	-1.27909	0.209402	-0.209635	0.208403	0.140618	0.210402	0.74392	0.264402	0.315533	0.265402	-0.564156	0.266402	-0.427149	0.265402	0.137966	-1.66434	-63.383	-1.66434	-48.45	-1.66434	-49.5542	-1.66434	-48.5421	0.309402	0.871823
0.206257	-1.13839	0.210257	0.115401	0.209257	0.248525	0.211257	0.364733	0.265257	0.226054	0.266257	-0.998412	0.267257	-0.564456	0.266257	0.00636482	-1.66348	-62.3186	-1.66348	-48.1376	-1.66348	-53.1729	-1.66348	-45.8064	0.310257	1.03379
0.207111	-1.16536	0.211111	0.159125	0.210111	0.25995	0.212111	0.449773	0.266111	0.993828	0.267111	-0.562732	0.268111	-0.361895	0.267111	-0.0358551	-1.66263	-62.4553	-1.66263	-49.8247	-1.66263	-50.987	-1.66263	-51.72	0.311111	0.935052
0.207966	-1.15254	0.211966	-0.185598	0.210966	0.359895	0.212966	0.466185	0.266966	0.202561	0.267966	-0.613709	0.268966	-0.565746	0.267966	-0.0334963	-1.66178	-62.0709	-1.66178	-52.9218	-1.66178	-53.1339	-1.66178	-55.1495	0.311966	0.95977
0.20882	-1.22158	0.21282	-0.186863	0.21182	0.0633363	0.21382	0.283073	0.26782	0.0733188	0.26882	0.528432	0.26982	-0.837723	0.26882	-0.0536116	-1.66092	-63.6067	-1.66092	-51.2806	-1.66092	-54.8875	-1.66092	-50.9814	0.31282	0.124665
0.209675	-0.987379	0.213675	0.0530237	0.212675	0.0112735	0.214675	-0.175474	0.268675	-0.956388	0.269675	-0.575203	0.270675	-0.759822	0.269675	-0.0938729	-1.66007	-67.702	-1.66007	-50.817	-1.66007	-55.564	-1.66007	-52.6499	0.313675	0.452802
0.210529	-0.964269	0.214529	-0.0835864	0.213529	-0.226304	0.215529	0.476651	0.269529	-0.454188	0.270529	0.656782	0.271529	-0.430723	0.270529	-0.0557045	-1.65921	-64.1686	-1.65921	-48.7609	-1.65921	-53.3045	-1.65921	-51.0805	0.314529	0.40164
0.211383	-0.936809	0.215383	-0.241859	0.214384	0.0130015	0.216383	0.653347	0.270383	0.384027	0.271383	0.345664	0.272383	-0.47113	0.271383	-0.109881	-1.65836	-62.2911	-1.65836	-53.1982	-1.65836	-55.4821	-1.65836	-51.7521	0.315383	0.91176
0.212238	-1.1939	0.216238	-0.266761	0.215238	-0.229587	0.217238	0.791396	0.271238	1.46596	0.272238	0.788147	0.273238	-0.443771	0.272238	-0.0251318	-1.6575	-59.6387	-1.6575	-49.9296	-1.6575	-48.5819	-1.6575	-47.1916	0.316238	0.69374
0.213092	-1.45759	0.217092	-0.12941	0.216092	0.104104	0.218092	0.2299	0.272092	0.912667	0.273092	0.460704	0.274092	-0.931052	0.273092	-0.0784962	-1.65665	-57.5479	-1.65665	-50.53	-1.65665	-51.3482	-1.65665	-49.2748	0.317092	0.906283
0.213947	-1.42958	0.217947	-0.101872	0.216947	0.336635	0.218947	0.0670325	0.272947	1.41682	0.273947	-0.720702	0.274947	-1.0681	0.273947	-0.100065	-1.65579	-58.5303	-1.65579	-49.1192	-1.65579	-50.5023	-1.65579	-51.8171	0.317947	0.443228
0.214801	-1.2892	0.218801	-0.179686	0.217801	0.366597	0.219801	-0.249103	0.273801	-0.360992	0.274801	-1.54729	0.275801	-1.01105	0.274801	-0.149618	-1.65494	-57.215	-1.65494	-48.8536	-1.65494	-51.6631	-1.65494	-50.0145	0.318801	0.850903
0.215656	-1.48654	0.219656	-0.28872	0.218656	0.235572	0.220656	0.0643232	0.274656	-0.566265	0.275656	-1.05211	0.276656	-0.135761	0.275656	-0.13036	-1.65409	-54.9973	-1.65409	-50.2315	-1.65409	-49.7552	-1.65409	-45.957	0.319656	0.542083
0.21651	-1.25073	0.22051	-0.192869	0.21951	0.260789	0.22151	0.0109246	0.27551	-0.0708872	0.27651	-0.20004	0.27751	-0.588519	0.27651	-0.0969802	-1.65323	-52.8631	-1.65323	-51.6163	-1.65323	-52.236	-1.65323	-48.5827	0.32051	1.12435
0.217364	-1.57448	0.221364	-0.270706	0.220365	-0.0217315	0.222364	0.400779	0.276364	-0.893037	0.277364	-0.170111	0.278364	-0.800817	0.277364	-0.145848	-1.65238	-56.8333	-1.65238	-49.0198	-1.65238	-47.8795	-1.65238	-48.274	0.321364	0.658428
0.218219	-1.16451	0.222219	0.0145549	0.221219	0.130673	0.223219	0.441448	0.277219	-0.40237	0.278219	-0.273113	0.279219	-0.417964	0.278219	-0.225109	-1.65152	-59.5888	-1.65152	-54.5467	-1.65152	-47.468	-1.65152	-52.8005	0.322219	1.30647
0.219073	-1.31905	0.223073	-0.186928	0.222073	0.102267	0.224073	0.0727517	0.278073	-0.0600127	0.279073	-0.240913	0.280073	-0.51057	0.279073	-0.17071	-1.65067	-60.554	-1.65067	-49.836	-1.65067	-43.4382	-1.65067	-47.5586	0.323073	0.673449
0.219928	-1.21997	0.223928	-0.210517	0.222928	0.445752	0.224928	-0.221136	0.278928	-0.214743	0.279928	0.102421	0.280928	-0.506493	0.279928	-0.0430611	-1.64981	-58.3986	-1.64981	-51.1127	-1.64981	-45.3006	-1.64981	-49.7886	0.323928	0.56319
0.220782	-1.35058	0.224782	-0.539876	0.223782	0.423469	0.225782	0.28647	0.279782	0.401883	0.280782	-0.373425	0.281782	-0.957193	0.280782	-0.141911	-1.64896	-57.9767	-1.64896	-46.6903	-1.64896	-45.7361	-1.64896	-49.2979	0.324782	0.309137
0.221637	-1.1308	0.225637	-0.427394	0.224637	0.576514	0.226637	0.278279	0.280637	-0.627557	0.281637	0.0576603	0.282637	-0.491479	0.281637	-0.15323	-1.6481	-57.2649	-1.6481	-47.3321	-1.6481	-45.2826	-1.6481	-55.6764	0.325637	0.717418
0.222491	-1.16525	0.226491	-0.361963	0.225491	0.19955	0.227491	0.0745332	0.281491	-0.941801	0.282491	0.12784	0.283491	-0.0403606	0.282491	-0.0600301	-1.64725	-61.748	-1.64725	-46.3351	-1.64725	-44.337	-1.64725	-56.0801	0.326491	0.748383
0.223346	-1.07471	0.227345	-0.192493	0.226346	-0.0384893	0.228345	0.0812781	0.282345	-0.248903	0.283345	-0.602451	0.284345	0.282902	0.283345	-0.106111	-1.6464	-56.9268	-1.6464	-47.3952	-1.6464	-48.0589	-1.6464	-52.1892	0.327345	0.62939
0.2242	-0.933326	0.2282	-0.220236	0.2272	-0.138057	0.2292	0.183598	0.2832	-0.955485	0.2842	-1.1682	0.2852	-0.132028	0.2842	-0.111747	-1.64554	-54.1751	-1.64554	-48.1753	-1.64554	-42.3328	-1.64554	-50.1277	0.3282	0.0714381
0.225054	-0.847368	0.229054	-0.027909	0.228054	0.0700999	0.230054	0.315795	0.284054	-1.61179	0.285054	-0.545184	0.286054	-0.358188	0.285054	-0.122108	-1.64469	-56.7412	-1.64469	-52.2111	-1.64469	-48.2119	-1.64469	-51.1467	0.329054	0.506862
0.225909	-0.958214	0.229909	0.095527	0.228909	0.109992	0.230909	0.457245	0.284909	-1.83386	0.285909	0.0418013	0.286909	0.0757987	0.285909	-0.0944922	-1.64383	-57.3227	-1.64383	-47.4456	-1.64383	-44.7505	-1.64383	-46.021	0.329909	0.243505
0.226763	-0.804579	0.230763	-0.0787328	0.229763	0.249278	0.231763	0.242092	0.285763	-1.63579	0.286763	0.488107	0.287763	0.137431	0.286763	-0.153079	-1.64298	-58.4807	-1.64298	-50.9439	-1.64298	-44.5584	-1.64298	-48.8439	0.330763	0.226558
0.227618	-1.0911	0.231618	-0.109941	0.230618	0.318768	0.232618	0.443689	0.286618	-1.9044	0.287618	-0.477891	0.288618	-0.374681	0.287618	-0.139335	-1.64212	-58.2721	-1.64212	-46.0536	-1.64212	-44.2555	-1.64212	-52.1538	0.331618	-0.157086
0.228472	-0.965102	0.232472	-0.32382	0.231472	0.396113	0.233472	0.230565	0.287472	-1.94355	0.288472	-0.8738	0.289472	-0.547829	0.288472	-0.088047	-1.64127	-55.5504	-1.64127	-47.4624	-1.64127	-46.7728	-1.64127	-51.7663	0.332472	-0.0707925
0.229327	-1.29933	0.233326	-0.225975	0.232327	0.089137	0.234327	0.0584104	0.288326	-0.54557	0.289326	-1.09189	0.290327	-0.132708	0.289326	-0.0202188	-1.64041	-55.2852	-1.64041	-47.6401	-1.64041	-47.0402	-1.64041	-44.0654	0.333326	0.236046
0.230181	-1.01211	0.234181	-0.135485	0.233181	0.149665	0.235181	0.108909	0.289181	-0.00686251	0.290181	-0.0325821	0.291181	-0.107382	0.290181	-0.0880363	-1.63956	-51.6885	-1.63956	-48.5049	-1.63956	-48.1881	-1.63956	-48.0146	0.334181	0.478582
0.231035	-1.12527	0.235035	-0.136076	0.234035	0.378537	0.236035	0.641542	0.290035	-0.694475	0.291035	-0.768812	0.292035	-0.148491	0.291035	-0.0912921	-1.63871	-51.7953	-1.63871	-47.0595	-1.63871	-45.7552	-1.63871	-48.6463	0.335035	0.533331
0.23189	-1.46548	0.23589	0.196022	0.23489	0.372333	0.23689	0.578998	0.29089	-1.22074	0.29189	-1.12211	0.29289	0.158906	0.29189	-0.0447133	-1.63785	-54.8841	-1.63785	-45.8235	-1.63785	-45.865	-1.63785	-52.4175	0.33589	0.687759
0.232744	-1.32537	0.236744	0.247622	0.235744	-0.0305892	0.237744	0.602091	0.291744	-0.493371	0.292744	-1.7091	0.293744	-0.082838	0.292744	0.0272066	-1.637	-58.9877	-1.637	-47.1797	-1.637	-41.5148	-1.637	-50.0647	0.336744	0.271496
0.233599	-1.14442	0.237599	-0.0580427	0.236599	0.0573188	0.238599	0.302368	0.292599	-0.111047	0.293599	-0.801654	0.294599	0.125194	0.293599	-0.128935	-1.63614	-55.9879	-1.63614	-46.6396	-1.63614	-45.2085	-1.63614	-47.2327	0.337599	0.439856
0.234453	-1.69394	0.238453	-0.45623	0.237453	-0.0482608	0.239453	0.0957238	0.293453	0.327034	0.294453	-1.1277	0.295453	-0.358293	0.294453	-0.198477	-1.63529	-53.2983	-1.63529	-45.4997	-1.63529	-46.3693	-1.63529	-44.593	0.338453	0.487772
0.235308	-1.74586	0.239307	-0.263277	0.238308	0.291093	0.240308	-0.0226953	0.294307	0.11309	0.295307	-0.627345	0.296308	-0.320166	0.295307	-0.163591	-1.63443	-51.9948	-1.63443	-47.2398	-1.63443	-46.3877	-1.63443	-45.0267	0.339307	0.78834
0.236162	-1.63152	0.240162	-0.257976	0.239162	0.128179	0.241162	0.242557	0.295162	-0.0801761	0.296162	-1.30674	0.297162	-0.613336	0.296162	-0.170486	-1.63358	-58.0874	-1.63358	-43.2934	-1.63358	-44.6398	-1.63358	-47.4123	0.340162	0.525931
0.237016	-1.2277	0.241016	-0.47299	0.240017	0.123605	0.242016	0.418032	0.296016	-0.167607	0.297016	0.150888	0.298016	0.0248559	0.297016	-0.221683	-1.63272	-53.4523	-1.63272	-46.7255	-1.63272	-43.0027	-1.63272	-47.8528	0.341016	0.451936
0.237871	-1.3223	0.241871	-0.301134	0.240871	0.0829858	0.242871	0.525485	0.296871	-0.592462	0.297871	-0.827575	0.298871	0.45852	0.297871	-0.133797	-1.63187	-56.156	-1.63187	-44.9951	-1.63187	-41.1829	-1.63187	-44.5992	0.341871	0.684857
0.238725	-1.42157	0.242725	-0.162395	0.241725	0.146178	0.243725	0.0898354	0.297725	-1.79633	0.298725	0.171722	0.299725	0.414392	0.298725	-0.126509	-1.63102	-57.1375	-1.63102	-47.4366	-1.63102	-40.0859	-1.63102	-42.6285	0.342725	0.949121
0.23958	-1.28719	0.24358	-0.188365	0.24258	0.143069	0.24458	0.100434	0.29858	-1.36654	0.29958	0.213032	0.30058	-0.287224	0.29958	-0.119328	-1.63016	-54.2281	-1.63016	-45.4092	-1.63016	-38.3268	-1.63016	-42.0706	0.34358	0.730221
0.240434	-1.13756	0.244434	-0.155632	0.243434	0.363376	0.245434	0.200142	0.299434	-0.683348	0.300434	1.02064	0.301434	-0.577966	0.300434	-0.114046	-1.62931	-50.746	-1.62931	-44.8864	-1.62931	-40.1355	-1.62931	-41.4801	0.344434	1.15056
0.241289	-0.952484	0.245288	-0.458835	0.244289	0.201159	0.246289	0.557512	0.300288	-0.326516	0.301288	-0.310155	0.302289	-0.731185	0.301288	-0.062189	-1.62845	-53.7459	-1.62845	-42.2309	-1.62845	-39.4013	-1.62845	-37.8054	0.345288	0.73717
0.242143	-1.41343	0.246143	-0.454776	0.245143	0.242005	0.247143	0.246851	0.301143	0.0524933	0.302143	0.734043	0.303143	-0.729466	0.302143	-0.0903196	-1.6276	-52.3189	-1.6276	-43.5588	-1.6276	-40.2054	-1.6276	-40.6179	0.346143	0.65023
0.242997	-1.61868	0.246997	-0.685293	0.245998	0.27358	0.247997	0.321709	0.301997	-0.298072	0.302997	-0.127816	0.303997	-0.941268	0.302997	0.00039863	-1.62674	-51.6012	-1.62674	-40.7536	-1.62674	-36.7716	-1.62674	-44.3642	0.346997	0.206668
0.243852	-1.33196	0.247852	-0.563385	0.246852	0.200605	0.248852	0.589063	0.302852	-0.624286	0.303852	0.214034	0.304852	-0.548505	0.303852	0.102321	-1.62589	-49.9974	-1.62589	-39.9986	-1.62589	-40.1004	-1.62589	-46.2794	0.347852	-0.25567
0.244706	-1.41922	0.248706	-0.658326	0.247706	0.209533	0.249706	0.549889	0.303706	-0.0305418	0.304706	-1.42106	0.305706	-0.532809	0.304706	-0.0750362	-1.62503	-49.7053	-1.62503	-41.9958	-1.62503	-38.4804	-1.62503	-42.2604	0.348706	-0.103193
0.245561	-1.61124	0.249561	-0.618154	0.248561	-0.00448886	0.250561	0.422451	0.304561	-0.271755	0.305561	0.144296	0.306561	-0.500359	0.305561	-0.113426	-1.62418	-45.7402	-1.62418	-45.627	-1.62418	-38.1472	-1.62418	-41.9067	0.349561	0.558037
0.246415	-1.84573	0.250415	-0.444406	0.249415	-0.0331736	0.251415	0.477716	0.305415	-0.51436	0.306415	0.41926	0.307415	-0.403415	0.306415	-0.048736	-1.62333	-49.8061	-1.62333	-42.8069	-1.62333	-36.0071	-1.62333	-43.5287	0.350415	0.147015
0.24727	-1.69885	0.25127	-0.308294	0.25027	0.149552	0.25227	0.32846	0.306269	-0.928457	0.30727	0.576549	0.30827	0.216193	0.30727	-0.00190011	-1.62247	-48.34	-1.62247	-43.0877	-1.62247	-39.9454	-1.62247	-43.8764	0.351269	-0.0227302
0.248124	-1.48431	0.252124	-0.652238	0.251124	0.372451	0.253124	0.525473	0.307124	-1.45386	0.308124	-0.236668	0.309124	-0.00321433	0.308124	-0.00667994	-1.62162	-50.5038	-1.62162	-39.601	-1.62162	-39.9383	-1.62162	-39.9209	0.352124	-0.131709
0.248978	-1.57221	0.252978	-0.375364	0.251979	0.406041	0.253978	0.534171	0.307978	-0.362676	0.308978	0.664136	0.309978	0.387091	0.308978	-0.0261461	-1.62076	-49.386	-1.62076	-39.0627	-1.62076	-42.2484	-1.62076	-43.7233	0.352978	0.351738
0.249833	-1.32618	0.253833	-0.538184	0.252833	0.348061	0.254833	0.407107	0.308833	-0.47042	0.309833	-0.773778	0.310833	0.198832	0.309833	-0.0258434	-1.61991	-49.3464	-1.61991	-43.5458	-1.61991	-43.4724	-1.61991	-42.9995	0.353833	0.441643
0.250687	-1.76175	0.254687	-0.439155	0.253687	0.109534	0.255687	0.369537	0.309687	-0.626363	0.310687	0.239471	0.311687	0.228807	0.310687	-0.0792735	-1.61905	-46.2785	-1.61905	-44.8305	-1.61905	-41.0692	-1.61905	-42.6069	0.354687	0.314087
0.251542	-1.84056	0.255542	-0.221063	0.254542	0.0409326	0.256542	0.637577	0.310542	-1.12334	0.311542	0.018069	0.312542	-0.72402	0.311542	-0.103734	-1.6182	-48.5771	-1.6182	-42.4166	-1.6182	-41.5192	-1.6182	-41.1864	0.355542	0.379385
0.252396	-1.57163	0.256396	-0.11601	0.255396	-0.0528287	0.257396	0.832065	0.311396	-1.26802	0.312396	0.893255	0.313396	0.0553805	0.312396	-0.0129047	-1.61734	-45.927	-1.61734	-37.0681	-1.61734	-42.6557	-1.61734	-41.7207	0.356396	0.701599
0.253251	-1.57302	0.257251	-0.486548	0.256251	0.156484	0.258251	0.779149	0.31225	-1.04597	0.313251	-1.2459	0.314251	0.00963893	0.313251	0.08927	-1.61649	-50.8012	-1.61649	-38.5226	-1.61649	-39.0768	-1.61649	-40.0513	0.35725	0.763871
0.254105	-1.376	0.258105	-0.507913	0.257105	-0.1092	0.259105	0.468963	0.313105	-0.0437549	0.314105	-0.324604	0.315105	0.347709	0.314105	0.00553558	-1.61564	-49.9003	-1.61564	-39.711	-1.61564	-41.7998	-1.61564	-38.622	0.358105	0.628857
0.254959	-1.75138	0.258959	-0.380767	0.25796	-0.318814	0.259959	0.487945	0.313959	-0.487432	0.314959	-0.912202	0.315959	-0.236923	0.314959	0.00569059	-1.61478	-49.2868	-1.61478	-38.5239	-1.61478	-41.5109	-1.61478	-40.4653	0.358959	0.840876
0.255814	-1.38603	0.259814	-0.416827	0.258814	0.130197	0.260814	0.126972	0.314814	-1.0206	0.315814	-0.308822	0.316814	0.0920251	0.315814	0.0428917	-1.61393	-47.7463	-1.61393	-41.2164	-1.61393	-41.1137	-1.61393	-38.7252	0.359814	0.895633
0.256668	-1.72081	0.260668	-0.444699	0.259668	0.183331	0.261668	-0.00380638	0.315668	-0.774579	0.316668	-1.67167	0.317668	-0.163579	0.316668	-0.0605703	-1.61307	-53.0985	-1.61307	-39.3092	-1.61307	-36.4867	-1.61307	-37.0629	0.360668	0.801833
0.257523	-1.88037	0.261523	-0.300731	0.260523	0.15867	0.262523	0.436498	0.316523	-0.505103	0.317523	-0.184632	0.318523	0.173452	0.317523	-0.137361	-1.61222	-47.8327	-1.61222	-37.7095	-1.61222	-36.4331	-1.61222	-42.4772	0.361523	0.712302
0.258377	-1.46995	0.262377	-0.386609	0.261377	0.0591954	0.263377	0.401258	0.317377	-0.32757	0.318377	-0.53573	0.319377	-0.440004	0.318377	-0.102756	-1.61136	-46.7274	-1.61136	-36.7763	-1.61136	-37.4498	-1.61136	-44.5046	0.362377	0.546864
0.259232	-1.60834	0.263232	-0.219585	0.262232	0.0329657	0.264232	0.107748	0.318232	-0.402282	0.319232	0.6084	0.320232	-0.0413085	0.319232	-0.098664	-1.61051	-41.1982	-1.61051	-37.0617	-1.61051	-35.5239	-1.61051	-39.7349	0.363232	0.794072
0.260086	-1.41907	0.264086	-0.579047	0.263086	-0.108417	0.265086	0.184269	0.319086	-0.404709	0.320086	-0.990742	0.321086	-0.567368	0.320086	-0.148665	-1.60965	-42.4571	-1.60965	-37.31	-1.60965	-35.7682	-1.60965	-36.8631	0.364086	0.824147
0.26094	-1.32144	0.26494	-0.790006	0.263941	-0.025052	0.26594	0.366782	0.31994	-0.278125	0.32094	0.0320182	0.32194	-0.368535	0.32094	-0.105509	-1.6088	-43.4921	-1.6088	-35.655	-1.6088	-37.2776	-1.6088	-37.8011	0.36494	0.332487
0.261795	-0.918699	0.265795	-0.73404	0.264795	-0.146215	0.266795	0.0255115	0.320795	-1.2099	0.321795	-0.448497	0.322795	-0.658576	0.321795	0.000959714	-1.60795	-42.6202	-1.60795	-35.7919	-1.60795	-36.2076	-1.60795	-40.1915	0.365795	-0.0401427
0.262649	-1.03794	0.266649	-0.332395	0.265649	-0.0769834	0.267649	0.229095	0.321649	-1.14571	0.322649	1.52515	0.323649	-0.0351645	0.322649	-0.0381329	-1.60709	-43.8792	-1.60709	-34.4233	-1.60709	-36.1563	-1.60709	-44.5035	0.366649	-0.213417
0.263504	-1.19025	0.267504	-0.427741	0.266504	-0.0873862	0.268504	0.216401	0.322504	-1.84743	0.323504	-0.261943	0.324504	-0.351433	0.323504	0.026661	-1.60624	-47.7761	-1.60624	-33.3364	-1.60624	-34.2747	-1.60624	-37.3313	0.367504	0.186266
0.264358	-1.05871	0.268358	-0.477456	0.267358	0.00541791	0.269358	0.218737	0.323358	-1.59426	0.324358	0.178745	0.325358	-0.0797625	0.324358	0.00846433	-1.60538	-50.8087	-1.60538	-36.0082	-1.60538	-31.7975	-1.60538	-37.5185	0.368358	0.0118243
0.265213	-1.37519	0.269213	-0.45378	0.268213	0.0879659	0.270213	0.254965	0.324213	-0.958172	0.325213	-0.724645	0.326213	-0.300949	0.325213	-0.119958	-1.60453	-51.6821	-1.60453	-40.2448	-1.60453	-33.4928	-1.60453	-37.6889	0.369213	0.0775159
0.266067	-0.995783	0.270067	-0.356494	0.269067	0.252555	0.271067	0.228531	0.325067	0.371838	0.326067	0.803369	0.327067	-0.344215	0.326067	-0.0269092	-1.60367	-44.8804	-1.60367	-39.4385	-1.60367	-31.0144	-1.60367	-39.0709	0.370067	-0.134168
0.266921	-0.837106	0.270921	-0.433894	0.269922	0.438548	0.271921	0.16399	0.325921	-1.3796	0.326921	-0.604471	0.327921	-0.667832	0.326921	0.0771261	-1.60282	-45.5196	-1.60282	-38.0103	-1.60282	-32.9062	-1.60282	-39.1043	0.370921	0.365664
0.267776	-1.29789	0.271776	-0.454751	0.270776	0.168254	0.272776	0.196456	0.326776	-0.177531	0.327776	0.314922	0.328776	0.409505	0.327776	0.069141	-1.60197	-44.3023	-1.60197	-36.0843	-1.60197	-34.9941	-1.60197	-38.3154	0.371776	0.408253
0.26863	-1.22117	0.27263	-0.293404	0.27163	0.345256	0.27363	0.305528	0.32763	-0.267921	0.32863	-0.198853	0.32963	0.174072	0.32863	0.0346755	-1.60111	-44.1019	-1.60111	-38.4958	-1.60111	-35.1892	-1.60111	-36.9483	0.37263	0.504231
0.269485	-1.72115	0.273485	-0.249677	0.272485	0.62069	0.274485	0.375026	0.328485	0.319107	0.329485	1.39768	0.330485	0.185263	0.329485	0.0459465	-1.60026	-42.6984	-1.60026	-38.6167	-1.60026	-34.3041	-1.60026	-34.7494	0.373485	0.461724
0.270339	-1.68951	0.274339	-0.429221	0.273339	0.384433	0.275339	0.130778	0.329339	-0.61956	0.330339	1.23607	0.331339	-0.613493	0.330339	0.0251584	-1.5994	-46.0934	-1.5994	-41.3385	-1.5994	-34.5447	-1.5994	-35.8303	0.374339	0.41707
0.271194	-1.26019	0.275194	-0.68126	0.274194	0.0519172	0.276194	-0.0147302	0.330194	-0.670027	0.331194	0.450275	0.332194	-0.263659	0.331194	-0.0446099	-1.59855	-42.851	-1.59855	-38.2682	-1.59855	-34.1014	-1.59855	-35.5357	0.375194	0.431848
0.272048	-1.30352	0.276048	-0.440808	0.275048	0.398297	0.277048	0.0757024	0.331048	-1.54451	0.332048	-1.31787	0.333048	-0.331071	0.332048	-0.0282258	-1.59769	-44.8964	-1.59769	-34.3841	-1.59769	-34.3425	-1.59769	-35.5174	0.376048	0.418576
0.272902	-1.02323	0.276902	-0.359666	0.275903	0.425798	0.277902	0.26046	0.331902	-1.09201	0.332902	0.675492	0.333902	-0.156161	0.332902	-0.064524	-1.59684	-41.8972	-1.59684	-36.5775	-1.59684	-36.08	-1.59684	-33.9331	0.376902	0.411925
0.273757	-1.36827	0.277757	-0.702819	0.276757	0.768458	0.278757	0.232424	0.332757	-0.681107	0.333757	-0.115175	0.334757	-0.797629	0.333757	-0.063648	-1.59598	-44.1642	-1.59598	-39.2269	-1.59598	-34.4273	-1.59598	-33.4301	0.377757	0.487418
0.274611	-1.44977	0.278611	-0.84027	0.277611	0.587951	0.279611	0.387411	0.333611	-0.265112	0.334611	0.484428	0.335611	-0.244083	0.334611	0.0205928	-1.59513	-40.3217	-1.59513	-37.0633	-1.59513	-34.0291	-1.59513	-31.8032	0.378611	-0.048714
0.275466	-1.52674	0.279466	-0.723134	0.278466	0.489207	0.280466	0.412461	0.334466	-0.50133	0.335466	-0.612753	0.336466	-0.10148	0.335466	-0.0735617	-1.59428	-42.2766	-1.59428	-34.3268	-1.59428	-35.7371	-1.59428	-32.971	0.379466	0.358657
0.27632	-1.36048	0.28032	-0.755355	0.27932	0.257865	0.28132	0.462476	0.33532	-0.751488	0.33632	0.43207	0.33732	-0.177533	0.33632	-0.0826934	-1.59342	-44.1131	-1.59342	-31.99	-1.59342	-33.3332	-1.59342	-35.9774	0.38032	0.458531
0.277175	-0.85762	0.281175	-0.916442	0.280175	0.287709	0.282175	0.411752	0.336175	-0.745908	0.337175	-0.185272	0.338175	-0.902688	0.337175	-0.11998	-1.59257	-46.4847	-1.59257	-32.6056	-1.59257	-36.4538	-1.59257	-38.8738	0.381175	0.716497
0.278029	-0.863181	0.282029	-0.811707	0.281029	0.429605	0.283029	0.43856	0.337029	0.161374	0.338029	0.509202	0.339029	-0.837726	0.338029	-0.193967	-1.59171	-40.0423	-1.59171	-35.7051	-1.59171	-31.3619	-1.59171	-36.0201	0.382029	0.487469
0.278883	-0.909194	0.282883	-0.667611	0.281884	0.530057	0.283883	0.225306	0.337883	-0.660586	0.338883	-1.24782	0.339883	-1.11047	0.338883	-0.126439	-1.59086	-39.8952	-1.59086	-39.4671	-1.59086	-34.6207	-1.59086	-35.4192	0.382883	0.141718
0.279738	-1.13152	0.283738	-0.764289	0.282738	0.311494	0.284738	-0.0162131	0.338738	-0.0836005	0.339738	-0.0677959	0.340738	-0.283192	0.339738	-0.0617455	-1.59	-42.805	-1.59	-33.3229	-1.59	-33.56	-1.59	-36.4591	0.383738	0.380969
0.280592	-1.02144	0.284592	-0.788353	0.283592	0.477763	0.285592	-0.181664	0.339592	0.184285	0.340592	-0.662812	0.341592	-0.663322	0.340592	-0.0972732	-1.58915	-43.6297	-1.58915	-33.5935	-1.58915	-33.539	-1.58915	-34.3893	0.384592	0.884389
0.281447	-1.10525	0.285447	-0.602612	0.284447	0.549165	0.286447	0.0104497	0.340447	0.267897	0.341447	0.481885	0.342447	-0.129797	0.341447	-0.039641	-1.58829	-43.8566	-1.58829	-34.5343	-1.58829	-32.5581	-1.58829	-32.1619	0.385447	0.358193
0.282301	-1.38023	0.286301	-0.8223	0.285301	0.541858	0.287301	0.0552623	0.341301	0.0940182	0.342301	-0.757529	0.343301	-0.517757	0.342301	0.0929032	-1.58744	-45.0545	-1.58744	-33.6518	-1.58744	-32.3306	-1.58744	-36.0283	0.386301	0.374149
0.283156	-1.73252	0.287156	-0.670073	0.286156	0.534453	0.288156	0.131179	0.342156	-0.518026	0.343156	0.351215	0.344156	-0.591926	0.343156	0.065578	-1.58659	-42.2969	-1.58659	-33.3377	-1.58659	-30.883	-1.58659	-34.7199	0.387156	0.535349
0.28401	-1.50191	0.28801	-0.70451	0.28701	0.394273	0.28901	-0.0125277	0.34301	-1.00303	0.34401	-1.17049	0.34501	-0.679146	0.34401	0.0358313	-1.58573	-44.2783	-1.58573	-29.4289	-1.58573	-32.2845	-1.58573	-35.7681	0.38801	0.918885
0.284865	-1.59696	0.288864	-0.750596	0.287865	0.244666	0.289864	0.141327	0.343864	-0.628835	0.344864	-0.0365218	0.345864	-0.214714	0.344864	-0.00473214	-1.58488	-40.8555	-1.58488	-26.7459	-1.58488	-28.7575	-1.58488	-33.4196	0.388864	0.745272
0.285719	-1.65391	0.289719	-0.82065	0.288719	0.150754	0.290719	0.178738	0.344719	-0.665388	0.345719	-1.22805	0.346719	-0.580629	0.345719	-0.0981431	-1.58402	-42.6063	-1.58402	-30.3448	-1.58402	-28.2721	-1.58402	-27.6629	0.389719	0.537411
0.286573	-1.70721	0.290573	-0.87522	0.289573	0.119035	0.291573	0.115306	0.345573	0.410179	0.346573	0.667809	0.347573	-0.749564	0.346573	-0.090334	-1.58317	-39.2846	-1.58317	-28.0884	-1.58317	-28.0614	-1.58317	-27.1534	0.390573	0.650578
0.287428	-1.51263	0.291428	-0.475685	0.290428	0.326329	0.292428	-0.166383	0.346428	-0.475298	0.347428	-0.102413	0.348428	-0.931973	0.347428	-0.0156144	-1.58231	-37.4303	-1.58231	-28.4817	-1.58231	-30.1183	-1.58231	-28.6832	0.391428	0.964466
0.288282	-1.52817	0.292282	-0.443771	0.291282	-0.0894097	0.293282	0.282327	0.347282	-0.551762	0.348282	0.268317	0.349282	-0.557078	0.348282	-0.0065684	-1.58146	-37.9082	-1.58146	-30.2673	-1.58146	-30.5708	-1.58146	-26.7106	0.392282	0.701431
0.289137	-1.19299	0.293137	-0.481304	0.292137	0.0506276	0.294137	0.0059993	0.348137	-0.953182	0.349137	-0.533675	0.350137	-0.523799	0.349137	-0.0416343	-1.5806	-43.8371	-1.5806	-34.1625	-1.5806	-32.6653	-1.5806	-30.5739	0.393137	0.639067
0.289991	-0.885884	0.293991	-0.660583	0.292991	0.198611	0.294991	-0.021631	0.348991	-0.299879	0.349991	-0.399472	0.350991	0.184594	0.349991	0.045279	-1.57975	-42.1047	-1.57975	-28.7447	-1.57975	-32.227	-1.57975	-31.5259	0.393991	0.359095
0.290846	-0.992706	0.294845	-0.939103	0.293846	0.477979	0.295846	0.201052	0.349845	-1.38609	0.350845	-0.215922	0.351846	-0.095208	0.350845	0.109538	-1.5789	-43.5602	-1.5789	-28.7717	-1.5789	-34.3176	-1.5789	-27.6587	0.394845	0.676451
0.2917	-1.63721	0.2957	-0.718919	0.2947	0.171277	0.2967	0.0607236	0.3507	-0.0821507	0.3517	0.318772	0.3527	0.315344	0.3517	0.0950781	-1.57804	-41.9414	-1.57804	-28.5328	-1.57804	-32.8899	-1.57804	-22.8555	0.3957	0.650506
0.292554	-1.72228	0.296554	-0.862277	0.295554	0.232085	0.297554	0.134991	0.351554	0.0697148	0.352554	-0.475109	0.353554	-0.0247318	0.352554	0.05221	-1.57719	-42.411	-1.57719	-29.7405	-1.57719	-34.4109	-1.57719	-24.6858	0.396554	0.594377
0.293409	-1.83439	0.297409	-1.06823	0.296409	0.547795	0.298409	0.526632	0.352409	0.302749	0.353409	-0.317858	0.354409	0.272888	0.353409	0.00126391	-1.57633	-41.2262	-1.57633	-28.5004	-1.57633	-31.5248	-1.57633	-27.5347	0.397409	0.266372
0.294263	-1.50261	0.298263	-0.906903	0.297263	0.741385	0.299263	0.366384	0.353263	-0.545254	0.354263	-1.62223	0.355263	-0.0790743	0.354263	-0.0597177	-1.57548	-40.8244	-1.57548	-32.9831	-1.57548	-32.0571	-1.57548	-29.1046	0.398263	0.783945
0.295118	-1.37599	0.299118	-0.735749	0.298118	0.602897	0.300118	0.495499	0.354118	-0.0803256	0.355118	-0.377231	0.356118	-0.409123	0.355118	-0.00335775	-1.57462	-41.3303	-1.57462	-29.5752	-1.57462	-31.0742	-1.57462	-28.2689	0.399118	0.484629
0.295972	-1.11079	0.299972	-0.494463	0.298972	0.551112	0.300972	0.569594	0.354972	-0.472749	0.355972	-0.987693	0.356972	-0.302572	0.355972	-0.0710185	-1.57377	-42.8776	-1.57377	-27.7313	-1.57377	-26.9169	-1.57377	-31.8474	0.399972	0.540287
0.296827	-1.47514	0.300826	-0.513058	0.299827	0.103059	0.301827	0.734565	0.355826	0.407439	0.356826	-0.1127	0.357827	0.0349702	0.356826	-0.0506097	-1.57291	-40.5443	-1.57291	-27.4069	-1.57291	-25.6288	-1.57291	-34.5477	0.400826	0.267222
0.297681	-1.43967	0.301681	-0.581234	0.300681	0.253592	0.302681	0.4802	0.356681	-0.0730407	0.357681	-0.857063	0.358681	-0.797087	0.357681	-0.0499421	-1.57206	-39.5147	-1.57206	-35.5995	-1.57206	-27.7737	-1.57206	-36.9846	0.401681	-0.0234238
0.298535	-1.59708	0.302535	-0.773079	0.301536	0.272815	0.303535	0.459562	0.357535	0.00698806	0.358535	0.494143	0.359535	-0.816522	0.358535	-0.0309683	-1.57121	-38.5659	-1.57121	-30.9198	-1.57121	-29.9561	-1.57121	-31.2592	0.402535	0.0264813
0.29939	-1.65957	0.30339	-0.62869	0.30239	0.372485	0.30439	0.68893	0.35839	-0.546085	0.35939	-0.303577	0.36039	-0.943603	0.35939	-0.0557865	-1.57035	-36.1063	-1.57035	-34.364	-1.57035	-33.9307	-1.57035	-29.5704	0.40339	0.881851
0.300244	-1.57397	0.304244	-0.421324	0.303244	0.181586	0.305244	0.709786	0.359244	-0.195863	0.360244	0.248582	0.361244	-0.536365	0.360244	0.037836	-1.5695	-34.2735	-1.5695	-27.6872	-1.5695	-29.4957	-1.5695	-29.0952	0.404244	0.13851
0.301099	-1.59006	0.305099	-0.474395	0.304099	0.290379	0.306099	0.332092	0.360099	-0.863478	0.361099	-0.727549	0.362099	-0.568006	0.361099	-0.0871041	-1.56864	-35.5577	-1.56864	-30.7404	-1.56864	-32.2614	-1.56864	-30.2288	0.405099	0.536993
0.301953	-1.73986	0.305953	-0.749999	0.304953	-0.103749	0.306953	0.298481	0.360953	0.092283	0.361953	0.40779	0.362953	-0.757344	0.361953	-0.0365953	-1.56779	-38.6362	-1.56779	-28.4671	-1.56779	-28.8323	-1.56779	-26.9082	0.405953	0.275114
0.302808	-1.50492	0.306807	-0.505351	0.305808	0.40618	0.307808	0.136668	0.361807	-0.43938	0.362807	0.692752	0.363808	-0.48815	0.362807	-0.0116357	-1.56693	-40.8495	-1.56693	-30.4346	-1.56693	-28.2973	-1.56693	-28.4823	0.406807	0.816988
0.303662	-1.50177	0.307662	-0.697379	0.306662	0.322984	0.308662	0.542724	0.362662	-0.881717	0.363662	0.59092	0.364662	-0.0684278	0.363662	-0.053827	-1.56608	-39.3765	-1.56608	-31.617	-1.56608	-26.776	-1.56608	-27.0503	0.407662	0.18961
0.304516	-1.29497	0.308516	-0.612746	0.307517	0.481137	0.309516	0.707546	0.363516	-1.33285	0.364516	-1.01074	0.365516	-0.176565	0.364516	-0.0689538	-1.56522	-38.4244	-1.56522	-34.2234	-1.56522	-31.8241	-1.56522	-26.3051	0.408516	0.578319
0.305371	-1.41908	0.309371	-0.306058	0.308371	0.333947	0.310371	0.693925	0.364371	-0.526423	0.365371	-0.739771	0.366371	-0.115234	0.365371	-0.0707207	-1.56437	-37.2505	-1.56437	-30.4286	-1.56437	-27.4449	-1.56437	-26.2607	0.409371	0.414534
0.306225	-1.1712	0.310225	-0.497341	0.309225	0.246571	0.311225	0.364533	0.365225	-1.15943	0.366225	0.0746255	0.367225	-0.129801	0.366225	-0.0107761	-1.56352	-36.6712	-1.56352	-31.8469	-1.56352	-28.0732	-1.56352	-30.3254	0.410225	0.657309
0.30708	-1.29722	0.31108	-0.699778	0.31008	0.198047	0.31208	0.375772	0.36608	-0.668464	0.36708	0.397224	0.36808	-0.407023	0.36708	0.0487836	-1.56266	-36.0195	-1.56266	-30.0637	-1.56266	-26.5714	-1.56266	-30.4879	0.41108	0.30737
0.307934	-1.3779	0.311934	-0.700456	0.310934	0.333993	0.312934	0.69653	0.366934	-0.977889	0.367934	0.945526	0.368934	-0.403203	0.367934	-0.0468214	-1.56181	-35.6342	-1.56181	-30.389	-1.56181	-29.3933	-1.56181	-32.3531	0.411934	1.0066
0.308789	-1.25722	0.312789	-0.670948	0.311789	0.225782	0.313789	0.900614	0.367788	0.430774	0.368789	0.48047	0.369789	-0.557439	0.368789	-0.10285	-1.56095	-33.7401	-1.56095	-26.5322	-1.56095	-26.4001	-1.56095	-28.6453	0.412788	0.903518
0.309643	-1.24614	0.313643	-0.464187	0.312643	0.281873	0.314643	0.563956	0.368643	-0.138247	0.369643	-0.380721	0.370643	-0.515635	0.369643	-0.103782	-1.5601	-29.6975	-1.5601	-27.3863	-1.5601	-26.019	-1.5601	-27.6957	0.413643	0.842113
0.310497	-1.46597	0.314497	-0.75304	0.313498	0.245324	0.315497	0.515248	0.369497	-0.58812	0.370497	-0.675806	0.371497	-0.346528	0.370497	-0.0794152	-1.55924	-35.7505	-1.55924	-27.4705	-1.55924	-26.251	-1.55924	-25.3191	0.414497	0.680462
0.311352	-1.40065	0.315352	-1.08735	0.314352	0.0504731	0.316352	0.0580241	0.370352	-0.0250506	0.371352	-0.961585	0.372352	-0.422202	0.371352	-0.0803858	-1.55839	-37.1679	-1.55839	-28.829	-1.55839	-29.9963	-1.55839	-29.7408	0.415352	0.474844
0.312206	-1.34699	0.316206	-0.905995	0.315206	-0.137868	0.317206	-0.0277631	0.371206	0.0994098	0.372206	-0.589476	0.373206	-0.293005	0.372206	-0.0140651	-1.55753	-37.6613	-1.55753	-27.5348	-1.55753	-27.2273	-1.55753	-28.2037	0.416206	0.0884606
0.313061	-1.25135	0.317061	-0.57223	0.316061	0.113503	0.318061	0.0706098	0.372061	-1.23941	0.373061	-0.295923	0.374061	0.281931	0.373061	-0.00706711	-1.55668	-35.4786	-1.55668	-29.8132	-1.55668	-28.4392	-1.55668	-29.8353	0.417061	0.12423
0.313915	-1.49757	0.317915	-0.37604	0.316915	-0.0806111	0.318915	0.549916	0.372915	-0.926556	0.373915	-0.0611183	0.374915	0.182578	0.373915	0.0270547	-1.55583	-34.5316	-1.55583	-27.2555	-1.55583	-24.0068	-1.55583	-28.4654	0.417915	-0.165674
0.31477	-1.47228	0.31877	-0.242218	0.31777	0.42557	0.31977	0.432551	0.373769	-0.378345	0.37477	-0.914912	0.37577	0.23426	0.37477	-0.0731462	-1.55497	-34.4578	-1.55497	-29.1281	-1.55497	-26.976	-1.55497	-25.9721	0.418769	-0.012716
0.315624	-1.74801	0.319624	-0.501601	0.318624	0.444347	0.320624	0.164573	0.374624	0.128123	0.375624	-1.0733	0.376624	0.223421	0.375624	-0.100928	-1.55412	-35.3725	-1.55412	-28.459	-1.55412	-28.8603	-1.55412	-26.4669	0.419624	0.242
0.316478	-1.60876	0.320478	-0.458198	0.319479	0.610972	0.321478	0.180629	0.375478	-0.36008	0.376478	0.33899	0.377478	-0.0719243	0.376478	0.034252	-1.55326	-31.1374	-1.55326	-29.556	-1.55326	-29.3697	-1.55326	-30.6942	0.420478	0.615879
0.317333	-1.74364	0.321333	-0.55695	0.320333	0.493865	0.322333	0.157608	0.376333	-0.014153	0.377333	0.871336	0.378333	-0.556904	0.377333	-0.0248383	-1.55241	-34.5111	-1.55241	-28.509	-1.55241	-26.9921	-1.55241	-26.8343	0.421333	0.132819
0.318187	-1.65795	0.322187	-0.228219	0.321187	0.209994	0.323187	-0.0597279	0.377187	-0.344486	0.378187	0.950768	0.379187	-0.265923	0.378187	-0.109906	-1.55155	-30.3868	-1.55155	-28.1209	-1.55155	-26.5263	-1.55155	-27.7832	0.422187	0.0927108
0.319042	-1.9949	0.323042	-0.334293	0.322042	0.337422	0.324042	0.443158	0.378042	-0.497146	0.379042	-0.406506	0.380042	0.0147798	0.379042	-0.0583107	-1.5507	-30.7519	-1.5507	-26.5971	-1.5507	-23.4938	-1.5507	-23.9612	0.423042	0.257279
0.319896	-1.45702	0.323896	-0.322429	0.322896	0.195729	0.324896	0.344231	0.378896	-0.138982	0.379896	-1.03738	0.380896	-0.181562	0.379896	-0.0819092	-1.54984	-31.1491	-1.54984	-29.4192	-1.54984	-26.452	-1.54984	-26.48	0.423896	0.778634
0.320751	-1.34229	0.324751	-0.270463	0.323751	0.178165	0.325751	0.417656	0.379751	0.566875	0.380751	-0.838387	0.381751	-0.223101	0.380751	-0.0293572	-1.54899	-33.5053	-1.54899	-26.4359	-1.54899	-23.3139	-1.54899	-25.1225	0.424751	0.60779
0.321605	-1.51443	0.325605	-0.371629	0.324605	0.0234975	0.326605	0.520387	0.380605	-0.513542	0.381605	-0.29611	0.382605	-0.065861	0.381605	-0.077041	-1.54814	-33.6574	-1.54814	-25.4296	-1.54814	-27.5651	-1.54814	-24.3126	0.425605	1.17086
0.322459	-1.73862	0.326459	-0.486541	0.32546	-0.119082	0.327459	0.488762	0.381459	-0.342775	0.382459	-1.34719	0.383459	-0.377233	0.382459	0.0375581	-1.54728	-29.509	-1.54728	-24.636	-1.54728	-25.0881	-1.54728	-24.4735	0.426459	0.811342
0.323314	-1.40444	0.327314	-0.459437	0.326314	-0.0180255	0.328314	0.507912	0.382314	-1.52405	0.383314	-0.765415	0.384314	-0.175919	0.383314	0.0960954	-1.54643	-30.6469	-1.54643	-27.0624	-1.54643	-26.2302	-1.54643	-24.4554	0.427314	1.25496
0.324168	-1.52345	0.328168	-0.281793	0.327168	-0.0881566	0.329168	0.734652	0.383168	-0.968718	0.384168	-0.657048	0.385168	-0.350922	0.384168	0.0771463	-1.54557	-37.0464	-1.54557	-24.2717	-1.54557	-22.3561	-1.54557	-21.74	0.428168	1.09625
0.325023	-1.62036	0.329023	-0.301539	0.328023	0.307546	0.330023	0.407336	0.384023	-0.995226	0.385023	-0.26419	0.386023	0.0476785	0.385023	0.0951321	-1.54472	-33.9939	-1.54472	-23.7008	-1.54472	-24.987	-1.54472	-22.6734	0.429023	0.451803
0.325877	-1.84563	0.329877	-0.464657	0.328877	0.052146	0.330877	0.352661	0.384877	-1.50288	0.385877	-0.916359	0.386877	0.103643	0.385877	0.0889123	-1.54386	-28.787	-1.54386	-23.7074	-1.54386	-24.2566	-1.54386	-23.5259	0.429877	0.400578
0.326732	-1.62765	0.330732	0.0263822	0.329732	0.0845536	0.331732	-0.0172665	0.385732	-1.11422	0.386732	-0.198202	0.387732	0.0878644	0.386732	-0.00501871	-1.54301	-28.5425	-1.54301	-24.9769	-1.54301	-25.0393	-1.54301	-27.2348	0.430732	0.121647
0.327586	-1.49425	0.331586	0.189233	0.330586	-0.0762376	0.332586	0.293433	0.386586	-1.09112	0.387586	-0.560339	0.388586	-0.385957	0.387586	-0.0744301	-1.54215	-30.9075	-1.54215	-23.6923	-1.54215	-23.8232	-1.54215	-21.9884	0.431586	0.434965
0.32844	-1.38256	0.33244	0.224604	0.331441	-0.195644	0.33344	0.220131	0.38744	0.565324	0.38844	0.337693	0.38944	-0.776075	0.38844	-0.0301049	-1.5413	-28.1005	-1.5413	-22.9658	-1.5413	-22.2686	-1.5413	-22.899	0.43244	1.06093
0.329295	-1.69281	0.333295	0.287599	0.332295	-0.12333	0.334295	0.358968	0.388295	0.714099	0.389295	-0.777034	0.390295	-1.03234	0.389295	-0.00998999	-1.54045	-30.2244	-1.54045	-20.6052	-1.54045	-20.5623	-1.54045	-24.764	0.433295	0.821516
0.330149	-2.03299	0.334149	0.035887	0.333149	0.247937	0.335149	-0.0118974	0.389149	0.514225	0.390149	-1.05236	0.391149	-0.254546	0.390149	0.0648126	-1.53959	-28.1611	-1.53959	-24.0722	-1.53959	-20.6684	-1.53959	-29.2394	0.434149	0.525065
0.331004	-1.78711	0.335004	-0.626942	0.334004	0.193122	0.336004	0.109785	0.390004	0.401641	0.391004	-1.55078	0.392004	-1.06277	0.391004	0.0254496	-1.53874	-27.4361	-1.53874	-20.8226	-1.53874	-19.8761	-1.53874	-25.2658	0.435004	0.756209
0.331858	-1.60027	0.335858	-0.422466	0.334858	0.192222	0.336858	0.0457217	0.390858	-0.501755	0.391858	-0.468851	0.392858	-1.43689	0.391858	0.026135	-1.53788	-26.4507	-1.53788	-23.9446	-1.53788	-20.1876	-1.53788	-25.609	0.435858	0.934807
0.332713	-1.39852	0.336713	-0.423006	0.335713	0.0124503	0.337713	0.273369	0.391713	-1.11924	0.392713	-0.934757	0.393713	-1.22396	0.392713	0.0150319	-1.53703	-30.8945	-1.53703	-24.4183	-1.53703	-21.0738	-1.53703	-23.1051	0.436713	0.377384
0.333567	-1.19153	0.337567	-0.300121	0.336567	0.0449838	0.338567	0.075278	0.392567	-1.07504	0.393567	0.00268878	0.394567	-0.310232	0.393567	-0.094104	-1.53617	-32.8108	-1.53617	-27.1401	-1.53617	-23.3766	-1.53617	-21.8211	0.437567	0.461311
0.334421	-1.35246	0.338421	-0.184812	0.337422	0.211927	0.339421	0.26401	0.393421	-1.44356	0.394421	-1.15039	0.395421	-0.776483	0.394421	-0.0290247	-1.53532	-31.3107	-1.53532	-26.1214	-1.53532	-21.9543	-1.53532	-22.9491	0.438421	0.433778
0.335276	-1.07459	0.339276	-0.119977	0.338276	0.334861	0.340276	0.588649	0.394276	-1.17964	0.395276	0.0399746	0.396276	-0.795744	0.395276	-0.0532392	-1.53447	-26.56	-1.53447	-26.5183	-1.53447	-23.9672	-1.53447	-29.187	0.439276	0.904132
0.33613	-1.44759	0.34013	-0.336149	0.33913	0.132028	0.34113	0.590135	0.39513	-0.99541	0.39613	-0.579374	0.39713	-0.929804	0.39613	-0.113266	-1.53361	-29.3139	-1.53361	-24.0907	-1.53361	-23.2477	-1.53361	-28.9403	0.44013	0.294474
0.336985	-1.72409	0.340985	-0.429655	0.339985	0.108451	0.341985	0.241825	0.395985	-0.838462	0.396985	0.527036	0.397985	-0.616772	0.396985	-0.160993	-1.53276	-30.3069	-1.53276	-22.5679	-1.53276	-25.0519	-1.53276	-26.8412	0.440985	0.0489906
0.337839	-1.94486	0.341839	-0.565262	0.340839	-0.151528	0.342839	0.420621	0.396839	-1.42342	0.397839	-0.47358	0.398839	-0.640514	0.397839	-0.0935704	-1.5319	-32.0342	-1.5319	-22.8084	-1.5319	-22.2349	-1.5319	-21.2662	0.441839	0.49045
0.338694	-1.7041	0.342694	-0.282836	0.341694	0.105088	0.343694	0.309418	0.397694	-0.244972	0.398694	0.728557	0.399694	-0.471324	0.398694	-0.0378231	-1.53105	-26.0867	-1.53105	-26.4121	-1.53105	-24.4625	-1.53105	-27.0374	0.442694	0.626629
0.339548	-2.02959	0.343548	-0.25663	0.342548	0.0624133	0.344548	0.548529	0.398548	-0.0391934	0.399548	0.207225	0.400548	-0.780409	0.399548	-0.0489542	-1.53019	-32.9938	-1.53019	-22.2296	-1.53019	-22.1752	-1.53019	-27.3261	0.443548	0.346822
0.340403	-1.89718	0.344402	-0.342859	0.343403	0.0368127	0.345402	0.662278	0.399402	-0.430851	0.400402	0.476236	0.401402	-0.334804	0.400402	-0.0545295	-1.52934	-31.6999	-1.52934	-25.165	-1.52934	-22.2065	-1.52934	-23.1789	0.444402	0.538477
0.341257	-1.61353	0.345257	-0.378517	0.344257	0.186271	0.346257	0.543097	0.400257	-1.03296	0.401257	-1.20852	0.402257	-0.711819	0.401257	-0.145939	-1.52848	-39.0415	-1.52848	-25.7253	-1.52848	-22.0126	-1.52848	-23.7615	0.445257	0.20644
0.342111	-1.78579	0.346111	-0.437548	0.345111	0.129836	0.347111	0.755446	0.401111	-0.891976	0.402111	0.94033	0.403111	-0.386342	0.402111	-0.22679	-1.52763	-33.6313	-1.52763	-27.0349	-1.52763	-22.023	-1.52763	-26.6568	0.446111	0.348862
0.342966	-2.34383	0.346966	-0.641638	0.345966	0.0641547	0.347966	0.29398	0.401966	-1.13226	0.402966	0.0145696	0.403966	-0.577973	0.402966	-0.130972	-1.52678	-33.4406	-1.52678	-25.0114	-1.52678	-18.6666	-1.52678	-25.0095	0.446966	0.20844
0.34382	-2.39032	0.34782	-0.665947	0.34682	0.30555	0.34882	-0.0439923	0.40282	0.260241	0.40382	0.632663	0.40482	-0.309118	0.40382	-0.0966558	-1.52592	-30.2419	-1.52592	-21.6091	-1.52592	-22.1679	-1.52592	-22.2529	0.44782	0.384315
0.344675	-1.9574	0.348675	-0.723159	0.347675	0.261624	0.349675	-0.0224578	0.403675	1.55933	0.404675	-0.73531	0.405675	-0.263934	0.404675	0.0468393	-1.52507	-29.712	-1.52507	-21.7233	-1.52507	-23.4948	-1.52507	-20.3917	0.448675	0.0415847
0.345529	-1.21227	0.349529	-0.709098	0.348529	0.287015	0.350529	0.247872	0.404529	0.840077	0.405529	-0.306145	0.406529	-0.447976	0.405529	-0.087001	-1.52421	-25.0906	-1.52421	-25.8111	-1.52421	-24.0445	-1.52421	-19.2859	0.449529	0.243697
0.346384	-1.26315	0.350383	-0.511272	0.349384	0.144511	0.351383	0.321698	0.405383	0.174417	0.406383	-0.532388	0.407383	-0.785866	0.406383	-0.142952	-1.52336	-26.297	-1.52336	-26.56	-1.52336	-20.5585	-1.52336	-20.8437	0.450383	0.210568
0.347238	-1.52675	0.351238	-0.598088	0.350238	0.20151	0.352238	0.73373	0.406238	0.273054	0.407238	1.01559	0.408238	-0.285942	0.407238	-0.0427177	-1.5225	-25.379	-1.5225	-21.1434	-1.5225	-20.8871	-1.5225	-22.2584	0.451238	0.376781
0.348092	-1.8193	0.352092	-0.742615	0.351092	0.395269	0.353092	0.629316	0.407092	-0.791739	0.408092	-0.228433	0.409092	-0.445825	0.408092	-0.09911	-1.52165	-29.8283	-1.52165	-21.598	-1.52165	-19.8256	-1.52165	-18.6584	0.452092	0.473924
0.348947	-1.73113	0.352947	-0.668461	0.351947	0.388871	0.353947	0.215076	0.407947	-0.770134	0.408947	0.291996	0.409947	-0.0549707	0.408947	-0.246501	-1.52079	-26.8447	-1.52079	-23.0179	-1.52079	-20.4776	-1.52079	-20.6156	0.452947	0.501252
0.349801	-1.65582	0.353801	-0.91075	0.352801	0.149545	0.354801	0.383706	0.408801	0.0986145	0.409801	-0.323289	0.410801	-0.337532	0.409801	-0.163045	-1.51994	-26.9854	-1.51994	-20.8542	-1.51994	-17.6374	-1.51994	-20.8268	0.453801	0.157125
0.350656	-1.80298	0.354656	-0.799456	0.353656	0.223643	0.355656	0.599169	0.409656	0.300601	0.410656	1.73725	0.411656	0.191372	0.410656	-0.120703	-1.51909	-26.7058	-1.51909	-25.2465	-1.51909	-18.7867	-1.51909	-21.5158	0.454656	0.118983
0.35151	-1.579	0.35551	-0.699739	0.35451	0.113164	0.35651	0.762265	0.41051	-0.0828321	0.41151	0.0832158	0.41251	-0.439211	0.41151	-0.0302479	-1.51823	-31.9393	-1.51823	-21.6302	-1.51823	-20.1075	-1.51823	-20.2847	0.45551	0.403188
0.352365	-1.68028	0.356364	-0.74904	0.355365	-0.0516063	0.357365	1.10263	0.411364	-0.313031	0.412364	0.463867	0.413365	-0.363444	0.412364	-0.0528264	-1.51738	-27.3035	-1.51738	-18.1521	-1.51738	-20.214	-1.51738	-23.1328	0.456364	0.0208057
0.353219	-1.64328	0.357219	-0.711779	0.356219	0.232757	0.358219	0.72582	0.412219	-1.10815	0.413219	-1.09754	0.414219	-0.331133	0.413219	-0.0414416	-1.51652	-30.9658	-1.51652	-15.5725	-1.51652	-20.2842	-1.51652	-21.2904	0.457219	-0.0636304
0.354073	-1.51141	0.358073	-0.849264	0.357074	0.34277	0.359073	0.658125	0.413073	-1.08635	0.414073	0.61747	0.415073	0.232611	0.414073	-0.159294	-1.51567	-28.8621	-1.51567	-15.1965	-1.51567	-20.4626	-1.51567	-19.2454	0.458073	0.230757
0.354928	-1.83162	0.358928	-0.702218	0.357928	0.270951	0.359928	0.840556	0.413928	-0.641	0.414928	-0.0254761	0.415928	-0.336666	0.414928	-0.210841	-1.51481	-26.0178	-1.51481	-16.4594	-1.51481	-23.7273	-1.51481	-16.7202	0.458928	0.649233
0.355782	-1.60895	0.359782	-0.522357	0.358782	0.412805	0.360782	0.715395	0.414782	0.216539	0.415782	1.19677	0.416782	-0.31107	0.415782	-0.145294	-1.51396	-22.8807	-1.51396	-15.9546	-1.51396	-21.4543	-1.51396	-16.5492	0.459782	0.664679
0.356637	-1.59099	0.360637	-0.645259	0.359637	0.630523	0.361637	0.269167	0.415637	-0.223393	0.416637	-0.414959	0.417637	-0.313949	0.416637	-0.100639	-1.5131	-27.018	-1.5131	-18.3914	-1.5131	-20.9477	-1.5131	-17.8794	0.460637	0.646676
0.357491	-1.71563	0.361491	-0.641317	0.360491	0.726596	0.362491	0.64381	0.416491	0.175077	0.417491	0.74233	0.418491	0.173996	0.417491	-0.192473	-1.51225	-26.3504	-1.51225	-19.4584	-1.51225	-24.3769	-1.51225	-19.1713	0.461491	0.620689
0.358346	-1.7779	0.362345	-0.462427	0.361346	0.650361	0.363346	0.595405	0.417345	-0.712844	0.418345	-0.974281	0.419346	-0.493261	0.418345	-0.222658	-1.5114	-26.7924	-1.5114	-20.7054	-1.5114	-23.7187	-1.5114	-20.6674	0.462345	0.398757
0.3592	-1.42127	0.3632	-0.207634	0.3622	0.741019	0.3642	0.645532	0.4182	-0.636372	0.4192	0.039585	0.4202	0.0491159	0.4192	-0.165326	-1.51054	-23.5407	-1.51054	-17.9698	-1.51054	-23.3694	-1.51054	-16.31	0.4632	0.171517
0.360054	-1.565	0.364054	-0.551808	0.363055	0.669639	0.365054	0.796779	0.419054	-0.595125	0.420054	-0.80065	0.421054	-0.701339	0.420054	-0.167993	-1.50969	-27.5241	-1.50969	-19.1817	-1.50969	-24.6616	-1.50969	-15.6291	0.464054	0.00318592
0.360909	-1.97392	0.364909	-0.567672	0.363909	0.419619	0.365909	0.657201	0.419909	-0.231953	0.420909	0.799525	0.421909	0.0523644	0.420909	-0.144682	-1.50883	-27.413	-1.50883	-20.6363	-1.50883	-25.7292	-1.50883	-15.1523	0.464909	-0.0386988
0.361763	-2.14359	0.365763	-0.552948	0.364763	0.500014	0.366763	0.599768	0.420763	-0.950023	0.421763	-0.492433	0.422763	-0.256858	0.421763	-0.0674393	-1.50798	-30.4649	-1.50798	-23.2981	-1.50798	-22.8489	-1.50798	-15.9163	0.465763	0.0629145
0.362618	-1.58767	0.366618	-0.533125	0.365618	0.5377	0.367618	0.339206	0.421618	-1.23737	0.422618	-0.44142	0.423618	-0.659194	0.422618	-0.0120094	-1.50712	-25.7819	-1.50712	-20.0041	-1.50712	-17.313	-1.50712	-16.3487	0.466618	0.0553945
0.363472	-1.42043	0.367472	-0.739588	0.366472	0.481052	0.368472	0.00151184	0.422472	-1.41163	0.423472	-1.15438	0.424472	-1.49676	0.423472	-0.0696212	-1.50627	-28.7326	-1.50627	-19.7647	-1.50627	-18.9867	-1.50627	-21.1081	0.467472	0.587363
0.364327	-1.76555	0.368327	-0.528752	0.367327	0.48997	0.369327	0.448885	0.423326	0.122262	0.424326	0.802187	0.425327	-0.798663	0.424326	0.0122353	-1.50541	-24.6654	-1.50541	-19.3996	-1.50541	-20.6683	-1.50541	-20.6566	0.468326	0.553107
0.365181	-1.70405	0.369181	-0.59385	0.368181	0.636025	0.370181	0.494392	0.424181	-0.547717	0.425181	-1.33406	0.426181	-1.03063	0.425181	0.00322406	-1.50456	-27.0043	-1.50456	-19.0583	-1.50456	-20.3045	-1.50456	-20.1054	0.469181	0.367512
0.366035	-1.39844	0.370035	-0.73314	0.369036	0.965543	0.371035	0.643484	0.425035	-0.262327	0.426035	-0.605545	0.427035	-0.544464	0.426035	0.0202296	-1.50371	-26.5393	-1.50371	-18.3367	-1.50371	-17.4132	-1.50371	-21.0382	0.470035	0.43633
0.36689	-1.5734	0.37089	-0.66821	0.36989	0.758393	0.37189	0.490425	0.42589	-0.523622	0.42689	-1.74017	0.42789	-0.401163	0.42689	-0.0947729	-1.50285	-28.4295	-1.50285	-17.7377	-1.50285	-18.18	-1.50285	-24.1443	0.47089	0.343593
0.367744	-1.47942	0.371744	-0.449144	0.370744	0.63099	0.372744	0.295802	0.426744	-0.0616968	0.427744	-0.951637	0.428744	0.0136836	0.427744	-0.0368	-1.502	-23.5699	-1.502	-22.3754	-1.502	-19.1283	-1.502	-22.5106	0.471744	-0.189682
0.368599	-1.7524	0.372599	-0.425285	0.371599	0.571147	0.373599	0.476675	0.427599	-0.127223	0.428599	-1.38814	0.429599	-0.677823	0.428599	0.100443	-1.50114	-26.6843	-1.50114	-18.7098	-1.50114	-19.4786	-1.50114	-21.7084	0.472599	0.247621
0.369453	-1.79163	0.373453	-0.568117	0.372453	0.401156	0.374453	0.641154	0.428453	0.997426	0.429453	-0.336772	0.430453	0.263168	0.429453	-0.0159773	-1.50029	-23.1831	-1.50029	-13.2585	-1.50029	-14.9261	-1.50029	-21.1928	0.473453	0.296229
0.370308	-1.59124	0.374308	-0.691545	0.373308	0.572848	0.375308	0.609755	0.429307	0.33965	0.430308	-0.552638	0.431308	-0.178669	0.430308	-0.0610162	-1.49943	-22.3095	-1.49943	-17.7004	-1.49943	-16.1892	-1.49943	-19.1119	0.474307	0.667494
0.371162	-1.65079	0.375162	-0.394054	0.374162	0.569713	0.376162	0.597123	0.430162	-0.897907	0.431162	-0.194477	0.432162	-0.31829	0.431162	-0.00622349	-1.49858	-24.868	-1.49858	-17.9679	-1.49858	-15.51	-1.49858	-18.5739	0.475162	-0.221717
0.372016	-1.31989	0.376016	-0.39895	0.375017	0.861533	0.377016	0.402781	0.431016	-1.93849	0.432016	-1.91664	0.433016	-0.863199	0.432016	-0.022759	-1.49772	-23.3886	-1.49772	-13.0861	-1.49772	-17.3135	-1.49772	-17.9682	0.476016	0.37757
0.372871	-1.81721	0.376871	-0.650541	0.375871	0.405236	0.377871	0.454581	0.431871	-0.764947	0.432871	-1.14722	0.433871	-0.838343	0.432871	-0.0267951	-1.49687	-18.5367	-1.49687	-15.2811	-1.49687	-18.4537	-1.49687	-20.4844	0.476871	0.416317
0.373725	-1.61658	0.377725	-0.839403	0.376725	0.465539	0.378725	0.210869	0.432725	-1.45273	0.433725	-1.41476	0.434725	-1.22366	0.433725	-0.0326509	-1.49602	-21.7564	-1.49602	-21.5877	-1.49602	-20.466	-1.49602	-19.5559	0.477725	0.390661
0.37458	-1.97309	0.37858	-0.789073	0.37758	0.253571	0.37958	0.11409	0.43358	-0.792506	0.43458	1.16879	0.43558	-0.763972	0.43458	-0.0587101	-1.49516	-20.74	-1.49516	-18.4224	-1.49516	-22.553	-1.49516	-16.2819	0.47858	0.256035
0.375434	-1.71961	0.379434	-0.799907	0.378434	0.201858	0.380434	0.426444	0.434434	-1.12221	0.435434	-0.319554	0.436434	-0.628336	0.435434	-0.082696	-1.49431	-17.6297	-1.49431	-20.0402	-1.49431	-22.3158	-1.49431	-14.3039	0.479434	0.510244
0.376289	-1.62411	0.380289	-0.517251	0.379289	0.172582	0.381289	0.559663	0.435288	-0.449808	0.436289	0.409333	0.437289	-0.488917	0.436289	-0.124652	-1.49345	-19.6559	-1.49345	-16.8022	-1.49345	-20.2655	-1.49345	-16.5623	0.480288	0.416237
0.377143	-1.84259	0.381143	-0.510308	0.380143	0.331205	0.382143	0.298007	0.436143	-0.924034	0.437143	-0.803945	0.438143	-0.660182	0.437143	-0.0904658	-1.4926	-21.0002	-1.4926	-17.1869	-1.4926	-25.6918	-1.4926	-14.7766	0.481143	0.0436341
0.377997	-1.73395	0.381997	-0.488175	0.380998	0.182971	0.382997	0.444105	0.436997	-0.556043	0.437997	-0.209385	0.438997	0.0581919	0.437997	-0.0782234	-1.49174	-17.078	-1.49174	-14.2987	-1.49174	-24.5412	-1.49174	-12.0587	0.481997	-0.255395
0.378852	-1.60194	0.382852	-0.611174	0.381852	0.501905	0.383852	0.581368	0.437852	-1.28036	0.438852	-0.555065	0.439852	-0.292532	0.438852	-0.135412	-1.49089	-19.8728	-1.49089	-15.7422	-1.49089	-19.0638	-1.49089	-13.7993	0.482852	-0.0575193
0.379706	-2.02288	0.383706	-0.6161	0.382706	0.339869	0.384706	0.595796	0.438706	-0.306257	0.439706	-0.451798	0.440706	-0.162378	0.439706	-0.119181	-1.49003	-21.2875	-1.49003	-15.4496	-1.49003	-15.5638	-1.49003	-19.4948	0.483706	-0.700174
0.380561	-2.18889	0.384561	-0.341051	0.383561	0.462669	0.385561	0.381858	0.439561	-0.691876	0.440561	-0.0453249	0.441561	-0.227242	0.440561	-0.179649	-1.48918	-24.0046	-1.48918	-19.1943	-1.48918	-16.8181	-1.48918	-22.4296	0.484561	-0.386248
0.381415	-2.24079	0.385415	-0.633487	0.384415	0.30889	0.386415	0.495158	0.440415	0.00832128	0.441415	1.5491	0.442415	0.212941	0.441415	0.000114949	-1.48833	-24.487	-1.48833	-16.7833	-1.48833	-11.286	-1.48833	-15.2282	0.485415	-0.530142
0.38227	-1.86801	0.38627	-0.637715	0.38527	0.517644	0.38727	0.257269	0.44127	-1.48363	0.44227	-0.343492	0.44327	0.0491411	0.44227	-0.0801501	-1.48747	-18.1945	-1.48747	-18.0866	-1.48747	-14.8133	-1.48747	-14.2197	0.48627	0.236517
0.383124	-1.85802	0.387124	-0.448841	0.386124	0.809842	0.388124	0.631823	0.442124	-0.792134	0.443124	-0.259636	0.444124	-0.613496	0.443124	-0.139382	-1.48662	-21.3563	-1.48662	-14.7023	-1.48662	-16.0586	-1.48662	-10.6542	0.487124	-0.119375
0.383978	-1.57776	0.387978	-0.366866	0.386979	0.870524	0.388978	0.455529	0.442978	-0.576028	0.443978	-1.40499	0.444978	-0.827343	0.443978	-0.0932588	-1.48576	-22.013	-1.48576	-15.7239	-1.48576	-16.9849	-1.48576	-13.8071	0.487978	0.418818
0.384833	-1.71029	0.388833	-0.62673	0.387833	0.498692	0.389833	0.480322	0.443833	-1.34828	0.444833	0.275559	0.445833	-0.670241	0.444833	-0.145575	-1.48491	-18.0212	-1.48491	-10.3984	-1.48491	-14.3131	-1.48491	-12.3572	0.488833	0.569013
0.385687	-1.26425	0.389687	-0.578873	0.388687	0.300414	0.390687	0.593572	0.444687	-1.79276	0.445687	-0.185268	0.446687	-0.768816	0.445687	-0.150367	-1.48405	-22.329	-1.48405	-12.2131	-1.48405	-19.3034	-1.48405	-11.0991	0.489687	0.563583
0.386542	-1.77141	0.390542	-0.488742	0.389542	0.1813	0.391542	0.528293	0.445542	-1.69655	0.446542	0.145388	0.447542	-0.601557	0.446542	-0.0575584	-1.4832	-21.4598	-1.4832	-13.4691	-1.4832	-13.646	-1.4832	-9.33795	0.490542	0.237183
0.387396	-1.73653	0.391396	-0.522153	0.390396	0.2961	0.392396	0.373616	0.446396	-2.4506	0.447396	-1.4859	0.448396	-0.56898	0.447396	-0.128435	-1.48234	-23.4072	-1.48234	-17.3657	-1.48234	-12.4844	-1.48234	-14.8684	0.491396	0.346979
0.388251	-1.78605	0.392251	-0.419604	0.391251	0.0348214	0.393251	0.60225	0.447251	-1.62708	0.448251	-0.332024	0.449251	-0.275229	0.448251	-0.0872455	-1.48149	-22.7218	-1.48149	-16.3108	-1.48149	-14.139	-1.48149	-14.3984	0.492251	0.0161575
0.389105	-1.61974	0.393105	-0.573292	0.392105	0.2861	0.394105	0.243839	0.448105	-1.5383	0.449105	-0.259974	0.450105	-0.150384	0.449105	-0.0600059	-1.48064	-22.5325	-1.48064	-17.1287	-1.48064	-19.7148	-1.48064	-17.0239	0.493105	0.153155
0.389959	-1.61145	0.393959	-0.642906	0.39296	0.144238	0.394959	0.129225	0.448959	-1.0926	0.449959	0.0639948	0.450959	-0.15703	0.449959	-0.00636312	-1.47978	-22.9014	-1.47978	-11.6375	-1.47978	-16.7764	-1.47978	-16.8901	0.493959	0.339931
0.390814	-1.45119	0.394814	-0.681295	0.393814	0.19733	0.395814	0.370278	0.449814	-1.85222	0.450814	-0.374509	0.451814	-0.220316	0.450814	-0.0225695	-1.47893	-23.0904	-1.47893	-14.7606	-1.47893	-17.8753	-1.47893	-19.7122	0.494814	0.632038
0.391668	-1.68092	0.395668	-0.626352	0.394668	-0.0122863	0.396668	0.112013	0.450668	-1.71982	0.451668	0.0917882	0.452668	0.0231146	0.451668	0.00897815	-1.47807	-23.0723	-1.47807	-12.8126	-1.47807	-16.2942	-1.47807	-20.2664	0.495668	0.46859
0.392523	-1.40309	0.396523	-0.846443	0.395523	0.250684	0.397523	0.204788	0.451523	-1.93855	0.452523	0.537526	0.453523	-0.363977	0.452523	0.051024	-1.47722	-20.1073	-1.47722	-13.1737	-1.47722	-18.1612	-1.47722	-16.7665	0.496523	0.441071
0.393377	-1.59224	0.397377	-0.786484	0.396377	-0.0817786	0.398377	0.46156	0.452377	-1.05561	0.453377	0.901211	0.454377	-0.176351	0.453377	-0.00769645	-1.47636	-18.1214	-1.47636	-11.4992	-1.47636	-13.6327	-1.47636	-14.3283	0.497377	0.204877
0.394232	-1.7761	0.398232	-0.865697	0.397232	-0.0822019	0.399232	0.405117	0.453232	-2.35762	0.454232	-0.326318	0.455232	-0.419077	0.454232	-0.0487642	-1.47551	-17.9752	-1.47551	-13.9557	-1.47551	-17.1295	-1.47551	-16.6638	0.498232	0.782812
0.395086	-1.76515	0.399086	-0.850227	0.398086	-0.0877982	0.400086	0.532734	0.454086	-1.60721	0.455086	0.300417	0.456086	-0.000589584	0.455086	-0.067038	-1.47465	-21.1497	-1.47465	-11.496	-1.47465	-11.8886	-1.47465	-10.3752	0.499086	0.299655
0.39594	-1.93826	0.39994	-0.815483	0.398941	-0.0494718	0.40094	0.107584	0.45494	-1.62796	0.45594	-0.21488	0.45694	-0.373992	0.45594	-0.104233	-1.4738	-24.1067	-1.4738	-12.4134	-1.4738	-14.6647	-1.4738	-15.0849	0.49994	1.08003
0.396795	-1.97487	0.400795	-0.887654	0.399795	0.119578	0.401795	0.175012	0.455795	-0.973342	0.456795	-0.865944	0.457795	0.257845	0.456795	-0.0362794	-1.47295	-23.7854	-1.47295	-10.4198	-1.47295	-13.3291	-1.47295	-15.9948	0.500795	0.703532
0.397649	-1.54847	0.401649	-0.881358	0.400649	0.361671	0.402649	0.282984	0.456649	-2.05954	0.457649	-0.770332	0.458649	-0.234411	0.457649	-0.00897325	-1.47209	-21.3531	-1.47209	-18.4952	-1.47209	-16.4947	-1.47209	-12.1476	0.501649	0.268542
0.398504	-1.48068	0.402504	-0.823899	0.401504	0.295588	0.403504	0.198702	0.457504	-1.02991	0.458504	-0.550631	0.459504	-0.743488	0.458504	-0.000227681	-1.47124	-19.7746	-1.47124	-17.2702	-1.47124	-17.0689	-1.47124	-9.17965	0.502504	0.228854
0.399358	-1.56567	0.403358	-0.608309	0.402358	0.205415	0.404358	-0.0457208	0.458358	-1.73489	0.459358	-0.946828	0.460358	-0.16386	0.459358	-0.0113433	-1.47038	-20.9007	-1.47038	-19.7078	-1.47038	-14.6244	-1.47038	-10.8373	0.503358	0.757592
0.400213	-2.0185	0.404213	-0.805628	0.403213	0.0285367	0.405213	0.133316	0.459213	-1.05048	0.460213	0.0854992	0.461213	-0.409125	0.460213	-0.00653531	-1.46953	-24.6257	-1.46953	-14.3983	-1.46953	-10.3985	-1.46953	-11.0869	0.504213	0.108657
0.401067	-1.89752	0.405067	-0.738695	0.404067	0.217849	0.406067	0.000572475	0.460067	-1.62277	0.461067	0.515214	0.462067	-0.391743	0.461067	0.0449525	-1.46867	-21.827	-1.46867	-15.6706	-1.46867	-10.9845	-1.46867	-13.9187	0.505067	0.254015
0.401922	-1.49804	0.405921	-0.570102	0.404922	-0.00500402	0.406921	-0.0479844	0.460921	-1.48294	0.461921	0.323074	0.462921	-0.334817	0.461921	0.0677578	-1.46782	-20.4387	-1.46782	-13.1481	-1.46782	-8.81164	-1.46782	-11.5587	0.505921	-0.030131
0.402776	-1.01319	0.406776	-0.616691	0.405776	0.189012	0.407776	0.0918801	0.461776	-1.43541	0.462776	-0.324677	0.463776	-0.33344	0.462776	0.0506647	-1.46697	-21.5958	-1.46697	-18.504	-1.46697	-11.0979	-1.46697	-12.1973	0.506776	-0.210905
0.40363	-1.36117	0.40763	-0.626738	0.40663	0.157193	0.40863	0.478483	0.46263	-1.84193	0.46363	0.236448	0.46463	-0.618795	0.46363	-0.0248449	-1.46611	-22.3269	-1.46611	-17.7435	-1.46611	-13.297	-1.46611	-6.42159	0.50763	0.320721
0.404485	-1.66877	0.408485	-0.759797	0.407485	0.27099	0.409485	0.29279	0.463485	-2.08963	0.464485	0.0653902	0.465485	-0.685228	0.464485	-0.161325	-1.46526	-16.7384	-1.46526	-16.3946	-1.46526	-15.1884	-1.46526	-10.9147	0.508485	0.95462
0.405339	-1.8088	0.409339	-0.690933	0.408339	0.35897	0.410339	0.534352	0.464339	-0.696666	0.465339	-0.503617	0.466339	-0.6186	0.465339	-0.108615	-1.4644	-16.7559	-1.4644	-13.4865	-1.4644	-14.2706	-1.4644	-7.11805	0.509339	0.770363
0.406194	-1.53293	0.410194	-0.384138	0.409194	0.61984	0.411194	0.275434	0.465194	-1.86381	0.466194	-0.141831	0.467194	-0.974218	0.466194	-0.123711	-1.46355	-18.9713	-1.46355	-15.2133	-1.46355	-13.1454	-1.46355	-9.26387	0.510194	0.527401
0.407048	-1.35133	0.411048	-0.573898	0.410048	0.491689	0.412048	0.259302	0.466048	-1.43634	0.467048	0.0240709	0.468048	-1.14252	0.467048	-0.0906058	-1.46269	-18.8794	-1.46269	-14.1083	-1.46269	-12.0861	-1.46269	-8.82201	0.511048	0.356751
0.407903	-1.16117	0.411902	-0.643157	0.410903	0.452411	0.412902	0.106217	0.466902	-1.94229	0.467902	-0.931085	0.468902	-0.814755	0.467902	0.00039625	-1.46184	-18.1012	-1.46184	-15.0763	-1.46184	-15.9534	-1.46184	-12.5442	0.511902	0.441916
0.408757	-1.95927	0.412757	-0.828946	0.411757	0.0836782	0.413757	0.107264	0.467757	-1.07044	0.468757	-1.15238	0.469757	-0.755633	0.468757	-0.00112871	-1.46098	-21.228	-1.46098	-10.3376	-1.46098	-12.9601	-1.46098	-12.6675	0.512757	-0.0532815
0.409611	-2.20102	0.413611	-0.787228	0.412611	0.475041	0.414611	0.295295	0.468611	-0.790496	0.469611	-0.0655023	0.470611	-1.01531	0.469611	-0.128796	-1.46013	-14.8932	-1.46013	-11.9812	-1.46013	-13.2995	-1.46013	-18.6916	0.513611	0.115188
0.410466	-2.35733	0.414466	-0.495306	0.413466	0.637475	0.415466	0.662055	0.469466	-0.979676	0.470466	0.71188	0.471466	-0.770463	0.470466	0.0217821	-1.45928	-18.232	-1.45928	-13.7507	-1.45928	-11.1236	-1.45928	-18.3029	0.514466	-0.0263526
0.41132	-2.05688	0.41532	-0.205269	0.41432	0.601644	0.41632	0.551298	0.47032	-0.522784	0.47132	0.0944732	0.47232	-0.849275	0.47132	0.0285354	-1.45842	-16.1504	-1.45842	-15.166	-1.45842	-14.7699	-1.45842	-14.9993	0.51532	0.187619
0.412175	-1.92717	0.416175	-0.236271	0.415175	0.500451	0.417175	0.501834	0.471175	-0.164189	0.472175	-0.316362	0.473175	-0.947728	0.472175	-0.066938	-1.45757	-15.3669	-1.45757	-11.8248	-1.45757	-14.3974	-1.45757	-10.9262	0.516175	0.0658
0.413029	-1.8055	0.417029	-0.182814	0.416029	0.256112	0.418029	0.144762	0.472029	0.476874	0.473029	-0.136321	0.474029	-0.693932	0.473029	-0.0294548	-1.45671	-15.272	-1.45671	-14.1639	-1.45671	-14.3724	-1.45671	-13.2105	0.517029	0.174397
0.413884	-1.99381	0.417883	-0.348623	0.416884	0.379393	0.418884	0.0709874	0.472883	-0.208837	0.473883	-0.111552	0.474884	-0.95582	0.473883	0.0652029	-1.45586	-17.9671	-1.45586	-12.6384	-1.45586	-13.917	-1.45586	-10.7861	0.517883	-0.595116
0.414738	-1.63552	0.418738	-0.525509	0.417738	0.755618	0.419738	0.156984	0.473738	-0.0464625	0.474738	-0.427865	0.475738	-0.822762	0.474738	0.0641294	-1.455	-16.0334	-1.455	-15.6393	-1.455	-15.3529	-1.455	-12.522	0.518738	-0.116444
0.415592	-1.79317	0.419592	-0.982895	0.418593	0.883344	0.420592	0.463835	0.474592	-0.5483	0.475592	-0.502976	0.476592	-0.6423	0.475592	0.0585555	-1.45415	-16.8541	-1.45415	-10.9447	-1.45415	-10.2974	-1.45415	-11.0112	0.519592	-0.159767
0.416447	-2.18333	0.420447	-0.735518	0.419447	0.783858	0.421447	0.438237	0.475447	-0.786051	0.476447	0.125238	0.477447	-0.204523	0.476447	-0.00499983	-1.45329	-16.3041	-1.45329	-12.5783	-1.45329	-11.627	-1.45329	-11.3348	0.520447	0.0989148
0.417301	-2.41687	0.421301	-0.573288	0.420301	0.481799	0.422301	0.181945	0.476301	-0.277112	0.477301	-0.0972432	0.478301	-0.535612	0.477301	-0.049686	-1.45244	-20.8162	-1.45244	-13.504	-1.45244	-8.33038	-1.45244	-11.8372	0.521301	0.310127
0.418156	-1.84276	0.422156	-0.526589	0.421156	0.467996	0.423156	0.192279	0.477156	-0.12351	0.478156	0.443691	0.479156	-0.238693	0.478156	-0.148639	-1.45159	-19.3537	-1.45159	-15.1672	-1.45159	-10.119	-1.45159	-10.0915	0.522156	0.266596
0.41901	-1.74405	0.42301	-0.736336	0.42201	0.496272	0.42401	0.319599	0.47801	-0.985885	0.47901	-0.507048	0.48001	-0.411422	0.47901	-0.058577	-1.45073	-24.138	-1.45073	-11.9779	-1.45073	-8.78056	-1.45073	-9.83505	0.52301	-0.260207
0.419865	-1.7212	0.423864	-0.617814	0.422865	0.531385	0.424865	0.0484441	0.478864	-0.899918	0.479864	-0.0765406	0.480865	-0.0497808	0.479864	-0.119681	-1.44988	-20.5724	-1.44988	-12.6941	-1.44988	-10.1643	-1.44988	-15.188	0.523864	0.139593
0.420719	-1.86411	0.424719	-0.358197	0.423719	0.562976	0.425719	0.174105	0.479719	-1.0107	0.480719	-0.986029	0.481719	-0.402982	0.480719	-0.0917015	-1.44902	-20.5588	-1.44902	-10.2527	-1.44902	-7.45536	-1.44902	-12.2891	0.524719	0.15828
0.421573	-1.98387	0.425573	-0.58073	0.424574	0.478833	0.426573	-0.0786216	0.480573	-1.00819	0.481573	0.50621	0.482573	0.332409	0.481573	-0.0940812	-1.44817	-15.5043	-1.44817	-7.50732	-1.44817	-11.4411	-1.44817	-10.8899	0.525573	0.360715
0.422428	-2.33086	0.426428	-0.599774	0.425428	0.574414	0.427428	0.102317	0.481428	-1.24355	0.482428	-0.759798	0.483428	0.0543053	0.482428	-0.0390499	-1.44731	-17.2554	-1.44731	-4.94549	-1.44731	-10.2779	-1.44731	-7.84413	0.526428	-0.175644
0.423282	-2.16185	0.427282	-0.411145	0.426282	0.575109	0.428282	0.33558	0.482282	-1.57891	0.483282	-0.0564376	0.484282	-0.316507	0.483282	-0.0316808	-1.44646	-17.1253	-1.44646	-9.66128	-1.44646	-13.1395	-1.44646	-6.77797	0.527282	0.259085
0.424137	-2.00064	0.428137	-0.501124	0.427137	0.683762	0.429137	0.38261	0.483137	-1.63796	0.484137	-0.0617529	0.485137	-1.07405	0.484137	0.00988901	-1.4456	-18.201	-1.4456	-9.38218	-1.4456	-10.5741	-1.4456	-10.4154	0.528137	0.14797
0.424991	-1.45711	0.428991	-0.28556	0.427991	0.784236	0.429991	0.592795	0.483991	-1.11219	0.484991	0.768374	0.485991	-0.881569	0.484991	-0.0538267	-1.44475	-11.6545	-1.44475	-11.3481	-1.44475	-9.73896	-1.44475	-9.30549	0.528991	0.232368
0.425846	-1.73392	0.429846	-0.394725	0.428846	0.502372	0.430846	0.500675	0.484845	-0.724653	0.485846	-0.5752	0.486846	-1.36923	0.485846	-0.129514	-1.4439	-17.0927	-1.4439	-10.8652	-1.4439	-7.55318	-1.4439	-9.53633	0.529845	0.0242227
0.4267	-1.78396	0.4307	-0.516772	0.4297	0.390536	0.4317	-0.126881	0.4857	-0.857181	0.4867	-0.0451456	0.4877	-0.873628	0.4867	-0.126508	-1.44304	-17.6177	-1.44304	-10.4736	-1.44304	-9.2959	-1.44304	-9.67932	0.5307	0.111937
0.427554	-1.92299	0.431554	-0.650977	0.430555	0.29395	0.432554	0.150789	0.486554	-0.824941	0.487554	-1.06876	0.488554	-0.695809	0.487554	-0.0884029	-1.44219	-22.7444	-1.44219	-7.01234	-1.44219	-8.28316	-1.44219	-11.9171	0.531554	0.357204
0.428409	-1.52984	0.432409	-0.526145	0.431409	0.36412	0.433409	0.0991423	0.487409	-0.230042	0.488409	0.244915	0.489409	-0.597917	0.488409	-0.144806	-1.44133	-17.553	-1.44133	-4.42736	-1.44133	-9.92844	-1.44133	-14.2609	0.532409	-0.000686951
0.429263	-1.98021	0.433263	-0.490669	0.432263	0.293027	0.434263	0.121003	0.488263	-0.0824115	0.489263	-0.780254	0.490263	-0.692766	0.489263	-0.100837	-1.44048	-15.5687	-1.44048	-5.767	-1.44048	-6.71675	-1.44048	-9.94716	0.533263	-0.0883309
0.430118	-1.85276	0.434118	-0.771103	0.433118	0.311071	0.435118	0.131456	0.489118	-0.881554	0.490118	0.457673	0.491118	-0.851822	0.490118	0.00906431	-1.43962	-14.2062	-1.43962	-8.73744	-1.43962	-5.66438	-1.43962	-9.81809	0.534118	0.127439
0.430972	-1.94206	0.434972	-0.820474	0.433972	0.289142	0.435972	0.314262	0.489972	-1.50206	0.490972	-0.144407	0.491972	-0.801563	0.490972	0.0498758	-1.43877	-13.7644	-1.43877	-10.2231	-1.43877	-6.10656	-1.43877	-10.3897	0.534972	0.605071
0.431827	-1.64692	0.435827	-0.489485	0.434827	0.350766	0.436827	0.50657	0.490826	-0.863065	0.491827	0.0107943	0.492827	-0.394965	0.491827	0.00516092	-1.43791	-12.135	-1.43791	-10.3663	-1.43791	-9.47695	-1.43791	-13.9522	0.535826	0.265972
0.432681	-1.7211	0.436681	-0.500766	0.435681	0.412204	0.437681	0.41014	0.491681	-0.317815	0.492681	-1.22397	0.493681	-0.667833	0.492681	0.0550963	-1.43706	-15.8823	-1.43706	-8.92714	-1.43706	-7.06634	-1.43706	-10.3939	0.536681	0.194824
0.433535	-1.59321	0.437535	-0.431302	0.436536	0.3837	0.438535	0.249363	0.492535	0.372908	0.493535	-0.142542	0.494535	-0.197402	0.493535	0.0421942	-1.43621	-12.1337	-1.43621	-9.94107	-1.43621	-6.58533	-1.43621	-4.49301	0.537535	0.58626
0.43439	-1.91155	0.43839	-0.662121	0.43739	0.523181	0.43939	0.425369	0.49339	-0.422836	0.49439	-1.54608	0.49539	-0.664243	0.49439	-0.0879889	-1.43535	-12.2171	-1.43535	-8.64616	-1.43535	-6.85432	-1.43535	-5.13391	0.53839	0.558411
0.435244	-1.84026	0.439244	-0.453805	0.438244	0.444688	0.440244	0.198116	0.494244	-1.88755	0.495244	-0.26151	0.496244	-0.555546	0.495244	-0.0870676	-1.4345	-13.4051	-1.4345	-7.3894	-1.4345	-10.987	-1.4345	-7.1675	0.539244	0.839411
0.436099	-1.65503	0.440099	-0.637396	0.439099	0.365193	0.441099	0.352724	0.495099	-1.7693	0.496099	-0.205069	0.497099	-0.749086	0.496099	-0.20597	-1.43364	-11.8689	-1.43364	-6.15546	-1.43364	-7.33844	-1.43364	-5.92055	0.540099	0.750038
0.436953	-1.76295	0.440953	-0.669407	0.439953	0.649684	0.441953	0.427274	0.495953	-1.01597	0.496953	1.37745	0.497953	-0.233892	0.496953	-0.118129	-1.43279	-12.1784	-1.43279	-10.2485	-1.43279	-7.47277	-1.43279	-5.05241	0.540953	0.993768
0.437808	-1.58415	0.441808	-0.566337	0.440808	0.528983	0.442808	0.562166	0.496807	-0.454706	0.497808	-0.215328	0.498808	-0.355149	0.497808	-0.0860027	-1.43193	-14.5325	-1.43193	-12.0619	-1.43193	-5.98418	-1.43193	1.57745	0.541808	0.783678
0.438662	-1.45568	0.442662	-0.411355	0.441662	0.354718	0.443662	0.374471	0.497662	-0.472064	0.498662	-0.0846239	0.499662	-0.250042	0.498662	-0.134119	-1.43108	-12.1524	-1.43108	-9.7606	-1.43108	-7.17732	-1.43108	-1.59188	0.542662	0.471456
0.439516	-1.95747	0.443516	-0.700604	0.442517	0.590762	0.444516	0.410325	0.498516	-1.08275	0.499516	-0.764223	0.500516	-0.590549	0.499516	-0.055521	-1.43022	-17.0312	-1.43022	-6.66526	-1.43022	-6.8397	-1.43022	-3.57266	0.543516	0.535502
0.440371	-1.89387	0.444371	-0.65968	0.443371	0.622146	0.445371	0.196966	0.499371	-0.580129	0.500371	0.641226	0.501371	0.295551	0.500371	-0.114777	-1.42937	-18.3927	-1.42937	-8.74125	-1.42937	-5.71366	-1.42937	-5.2438	0.544371	0.364622
0.441225	-1.71759	0.445225	-0.332384	0.444225	0.571998	0.446225	0.407437	0.500225	-1.0258	0.501225	-0.565843	0.502225	-0.0559619	0.501225	-0.222588	-1.42852	-19.6174	-1.42852	-8.2612	-1.42852	-5.40002	-1.42852	-6.00131	0.545225	0.196007
0.44208	-1.55045	0.44608	-0.123835	0.44508	0.631606	0.44708	0.302282	0.50108	-1.11195	0.50208	0.586207	0.50308	0.112893	0.50208	-0.148189	-1.42766	-14.1985	-1.42766	-8.3615	-1.42766	-6.93635	-1.42766	-11.2264	0.54608	0.217783
0.442934	-1.65641	0.446934	-0.524208	0.445934	0.555545	0.447934	0.0453994	0.501934	-1.66426	0.502934	-0.081308	0.503934	-0.186338	0.502934	0.0407219	-1.42681	-12.8945	-1.42681	-10.1346	-1.42681	-6.35363	-1.42681	-9.91308	0.546934	0.184994
0.443789	-1.54891	0.447789	-0.604534	0.446789	0.550235	0.448789	-0.183681	0.502789	-1.42237	0.503789	1.11572	0.504789	-0.00812235	0.503789	-0.00318036	-1.42595	-9.652	-1.42595	-8.75401	-1.42595	-7.16903	-1.42595	-9.65849	0.547789	0.141448
0.444643	-1.63925	0.448643	-0.720053	0.447643	0.546733	0.449643	-0.136708	0.503643	-1.18795	0.504643	-1.24301	0.505643	-0.192018	0.504643	-0.00538684	-1.4251	-12.1193	-1.4251	-9.93509	-1.4251	-6.98303	-1.4251	-6.59637	0.548643	0.0493243
0.445497	-1.89757	0.449497	-0.790312	0.448498	0.513536	0.450497	0.126334	0.504497	-1.11185	0.505497	0.122769	0.506497	-0.330347	0.505497	0.0504725	-1.42424	-13.0823	-1.42424	-9.11996	-1.42424	-5.78818	-1.42424	-10.2573	0.549497	0.157902
0.446352	-1.62544	0.450352	-0.648363	0.449352	0.623336	0.451352	0.186788	0.505352	-2.00928	0.506352	-0.923618	0.507352	-0.963802	0.506352	0.0296699	-1.42339	-15.5331	-1.42339	-5.98179	-1.42339	-5.82143	-1.42339	-7.86455	0.550352	0.331724
0.447206	-1.6852	0.451206	-0.486458	0.450206	0.650119	0.452206	0.153049	0.506206	-0.985816	0.507206	-0.224305	0.508206	-0.506946	0.507206	-0.0632598	-1.42253	-15.0859	-1.42253	-5.05468	-1.42253	-4.82936	-1.42253	-8.17314	0.551206	-0.0011533
0.448061	-1.59498	0.452061	-0.433736	0.451061	0.384536	0.453061	0.168885	0.507061	-1.84112	0.508061	-1.29171	0.509061	-0.775728	0.508061	-0.0125873	-1.42168	-16.0401	-1.42168	-5.38339	-1.42168	-5.37558	-1.42168	-5.49229	0.552061	0.423121
0.448915	-1.44231	0.452915	-0.539121	0.451915	0.21193	0.453915	0.323584	0.507915	-1.30275	0.508915	-0.289906	0.509915	-0.297896	0.508915	-0.0428262	-1.42083	-11.7466	-1.42083	-1.20524	-1.42083	-6.04048	-1.42083	-5.12748	0.552915	0.371714
0.44977	-1.39744	0.45377	-0.542642	0.45277	0.169347	0.45477	0.358698	0.50877	-1.33536	0.50977	-1.26645	0.51077	-0.86023	0.50977	-0.0739033	-1.41997	-16.3512	-1.41997	-3.65931	-1.41997	-7.05031	-1.41997	-5.15792	0.55377	0.116124
0.450624	-1.72152	0.454624	-0.582387	0.453624	0.332879	0.455624	0.26649	0.509624	-1.36228	0.510624	0.559019	0.511624	-0.146252	0.510624	-0.0619431	-1.41912	-13.2242	-1.41912	-4.47435	-1.41912	-7.60854	-1.41912	-3.21196	0.554624	-0.248241
0.451478	-1.60652	0.455478	-0.497931	0.454479	0.306285	0.456478	-0.0988763	0.510478	-1.75476	0.511478	-0.693071	0.512478	-0.922606	0.511478	-0.0592065	-1.41826	-11.9243	-1.41826	-4.17116	-1.41826	-8.46604	-1.41826	-3.9017	0.555478	-0.13666
0.452333	-1.43699	0.456333	-0.321137	0.455333	0.281392	0.457333	0.023618	0.511333	-0.555808	0.512333	-0.42155	0.513333	-0.774276	0.512333	-0.0699404	-1.41741	-10.7028	-1.41741	-3.89783	-1.41741	-11.6134	-1.41741	-7.28711	0.556333	-0.230805
0.453187	-1.67149	0.457187	-0.65638	0.456187	0.369998	0.458187	0.00535366	0.512187	-0.867652	0.513187	-1.39464	0.514187	-0.586135	0.513187	0.0366647	-1.41655	-12.2663	-1.41655	-7.32784	-1.41655	-8.63139	-1.41655	-10.3054	0.557187	-0.0886485
0.454042	-1.58123	0.458042	-0.652623	0.457042	0.128125	0.459042	0.278135	0.513042	-0.49454	0.514042	0.438567	0.515042	0.00147447	0.514042	0.0216525	-1.4157	-6.49535	-1.4157	-6.4974	-1.4157	-8.2968	-1.4157	-6.22883	0.558042	-0.136304
0.454896	-1.53723	0.458896	-0.630176	0.457896	0.259971	0.459896	0.454469	0.513896	-1.27159	0.514896	-0.767206	0.515896	-0.490232	0.514896	-0.0694365	-1.41484	-8.92219	-1.41484	-3.41558	-1.41484	-10.335	-1.41484	-3.08091	0.558896	-0.0503251
0.455751	-2.00371	0.459751	-0.557133	0.458751	0.446172	0.460751	0.487025	0.514751	-0.501572	0.515751	-0.0872918	0.516751	-0.383516	0.515751	0.0155181	-1.41399	-6.09041	-1.41399	-3.1385	-1.41399	-7.82003	-1.41399	-6.49097	0.559751	0.412468
0.456605	-2.11583	0.460605	-0.640302	0.459605	0.200324	0.461605	0.150135	0.515605	-0.977473	0.516605	-1.14593	0.517605	-0.50592	0.516605	0.0721342	-1.41314	-9.43486	-1.41314	-7.77384	-1.41314	-8.71974	-1.41314	-10.2517	0.560605	0.734008
0.457459	-2.12724	0.461459	-0.644359	0.46046	-0.074479	0.462459	0.536903	0.516459	-1.84827	0.517459	-0.207889	0.518459	-0.179797	0.517459	0.0202792	-1.41228	-7.91254	-1.41228	-8.44724	-1.41228	-2.8801	-1.41228	-7.63945	0.561459	-0.0813869
0.458314	-1.63747	0.462314	-0.642629	0.461314	-0.0579539	0.463314	0.638364	0.517314	-2.71648	0.518314	-1.1632	0.519314	-0.760205	0.518314	-0.0367261	-1.41143	-10.5553	-1.41143	-7.58399	-1.41143	-7.20065	-1.41143	-6.76003	0.562314	-0.317949
0.459168	-1.56138	0.463168	-0.526523	0.462168	0.227489	0.464168	0.776799	0.518168	-2.7184	0.519168	0.310829	0.520168	-1.15434	0.519168	-0.0733657	-1.41057	-9.38581	-1.41057	-6.65093	-1.41057	-5.04138	-1.41057	-2.98322	0.563168	-0.216831
0.460023	-1.53557	0.464023	-0.625081	0.463023	0.414775	0.465023	0.716136	0.519023	-2.18991	0.520023	-0.290282	0.521023	-1.37944	0.520023	0.0236677	-1.40972	-15.4069	-1.40972	-8.38956	-1.40972	-5.86139	-1.40972	-3.58471	0.564023	-0.383185
0.460877	-1.44881	0.464877	-0.576101	0.463877	-0.0258054	0.465877	0.789464	0.519877	-0.373079	0.520877	1.12419	0.521877	-1.0036	0.520877	0.00695187	-1.40886	-15.9556	-1.40886	-5.30174	-1.40886	-4.08827	-1.40886	-5.55446	0.564877	-0.251635
0.461732	-1.82608	0.465732	-0.46428	0.464732	0.110694	0.466732	0.938255	0.520732	-1.35981	0.521732	-0.554915	0.522732	-0.804909	0.521732	-0.0434692	-1.40801	-11.8458	-1.40801	-6.37687	-1.40801	-5.17066	-1.40801	-6.42208	0.565732	0.143454
0.462586	-1.91733	0.466586	-0.479623	0.465586	-0.0531358	0.467586	0.828941	0.521586	-0.659156	0.522586	-0.281697	0.523586	-0.461581	0.522586	-0.00121934	-1.40715	-4.79916	-1.40715	-4.25977	-1.40715	-4.78188	-1.40715	-4.48079	0.566586	0.140189
0.463441	-1.34375	0.46744	-0.927682	0.466441	-0.257279	0.46844	0.509319	0.52244	-1.08457	0.52344	-1.55293	0.52444	-0.986836	0.52344	0.0840565	-1.4063	-7.86826	-1.4063	-5.99017	-1.4063	-3.38279	-1.4063	-7.04045	0.56744	0.341441
0.464295	-1.57093	0.468295	-0.924307	0.467295	-0.398616	0.469295	0.511268	0.523295	-0.924797	0.524295	0.971494	0.525295	-0.365494	0.524295	0.0937996	-1.40545	-11.7509	-1.40545	-4.08776	-1.40545	-6.29565	-1.40545	-6.04574	0.568295	0.0547673
0.465149	-1.71888	0.469149	-0.955989	0.468149	-0.348336	0.470149	0.31401	0.524149	-1.45881	0.525149	-0.991052	0.526149	-0.491394	0.525149	0.0248917	-1.40459	-7.65544	-1.40459	-6.04703	-1.40459	-9.44746	-1.40459	-5.25544	0.569149	0.185906
0.466004	-1.88118	0.470004	-0.947822	0.469004	-0.188563	0.471004	0.200413	0.525004	0.0161073	0.526004	-0.133231	0.527004	-0.345001	0.526004	-0.0134864	-1.40374	-3.05078	-1.40374	-3.50526	-1.40374	-5.75542	-1.40374	-6.1823	0.570004	0.0707919
0.466858	-1.48638	0.470858	-0.567602	0.469858	-0.0267707	0.471858	0.283835	0.525858	-0.0819144	0.526858	-1.2104	0.527858	-0.581392	0.526858	-0.0666626	-1.40288	-8.76478	-1.40288	-4.85587	-1.40288	-4.54374	-1.40288	-9.34991	0.570858	0.386159
0.467713	-1.37535	0.471713	-0.7157	0.470713	0.218686	0.472713	0.27332	0.526713	-0.202159	0.527713	-0.181161	0.528713	-0.780262	0.527713	-0.042568	-1.40203	-8.93466	-1.40203	-10.9051	-1.40203	-4.2075	-1.40203	-7.43863	0.571713	0.100729
0.468567	-1.4653	0.472567	-0.696607	0.471567	0.415809	0.473567	0.12826	0.527567	-0.823854	0.528567	-1.04745	0.529567	-0.826624	0.528567	-0.165509	-1.40117	-7.77045	-1.40117	-10.3576	-1.40117	-6.25636	-1.40117	-6.37661	0.572567	0.377805
0.469422	-1.75111	0.473421	-0.498043	0.472422	0.200881	0.474421	0.238483	0.528421	-0.668154	0.529421	-0.218331	0.530421	-0.153331	0.529421	-0.0520882	-1.40032	-6.81447	-1.40032	-6.58658	-1.40032	-3.79465	-1.40032	-2.53722	0.573421	0.122381
0.470276	-2.00179	0.474276	-0.651132	0.473276	0.384845	0.475276	0.14669	0.529276	-1.34205	0.530276	-1.16008	0.531276	-0.375653	0.530276	-0.117581	-1.39946	-9.3967	-1.39946	-10.5391	-1.39946	-9.01003	-1.39946	-4.71751	0.574276	0.470709
0.47113	-2.23287	0.47513	-0.640655	0.47413	0.327579	0.47613	0.390242	0.53013	-0.263417	0.53113	0.296018	0.53213	-0.241106	0.53113	-0.0512474	-1.39861	-11.4934	-1.39861	-9.76466	-1.39861	-6.7099	-1.39861	-2.20562	0.57513	0.193449
0.471985	-2.14606	0.475985	-0.748754	0.474985	0.263139	0.476985	0.338714	0.530985	-0.771307	0.531985	-0.203627	0.532985	-0.754512	0.531985	-0.0237859	-1.39776	-12.6274	-1.39776	-8.96948	-1.39776	-7.08251	-1.39776	-3.34569	0.575985	0.210438
0.472839	-1.84877	0.476839	-0.836859	0.475839	0.0516215	0.477839	0.260829	0.531839	-0.0425343	0.532839	0.41794	0.533839	-0.236679	0.532839	0.0340222	-1.3969	-11.9344	-1.3969	-8.58591	-1.3969	-4.92629	-1.3969	-2.51313	0.576839	0.253595
0.473694	-1.52689	0.477694	-0.979446	0.476694	0.0220861	0.478694	0.360782	0.532694	-1.15104	0.533694	0.20189	0.534694	-0.37914	0.533694	0.100942	-1.39605	-13.4732	-1.39605	-6.53277	-1.39605	-4.50786	-1.39605	-2.4988	0.577694	0.625782
0.474548	-1.65304	0.478548	-0.967106	0.477548	-0.227294	0.479548	0.586958	0.533548	-0.836388	0.534548	0.647556	0.535548	0.0472229	0.534548	0.0378119	-1.39519	-9.06306	-1.39519	-0.111284	-1.39519	-3.87506	-1.39519	0.325733	0.578548	0.245566
0.475403	-1.55922	0.479402	-0.883024	0.478403	-0.155013	0.480403	0.507733	0.534402	-1.62235	0.535402	-1.13809	0.536403	-0.594749	0.535402	-0.00325701	-1.39434	-9.37592	-1.39434	-0.518323	-1.39434	-5.71753	-1.39434	0.402512	0.579402	0.315111
0.476257	-2.14415	0.480257	-0.973552	0.479257	-0.256587	0.481257	0.375626	0.535257	-0.16135	0.536257	-0.440041	0.537257	-0.157669	0.536257	0.000864296	-1.39348	-9.28179	-1.39348	-1.33619	-1.39348	-6.70285	-1.39348	-1.82435	0.580257	0.31751
0.477111	-1.40399	0.481111	-0.90051	0.480112	0.14239	0.482111	-0.0180209	0.536111	-0.297287	0.537111	0.10561	0.538111	-0.532142	0.537111	-0.0261016	-1.39263	-6.2766	-1.39263	-7.27011	-1.39263	-9.51824	-1.39263	-3.80519	0.581111	0.200094
0.477966	-1.39817	0.481966	-0.690028	0.480966	-0.116073	0.482966	-0.144184	0.536966	-0.339227	0.537966	0.485321	0.538966	-0.381141	0.537966	-0.174841	-1.39178	-5.45922	-1.39178	-3.71294	-1.39178	-2.07501	-1.39178	-2.10455	0.581966	-0.227553
0.47882	-0.973434	0.48282	-0.185124	0.48182	0.16694	0.48382	0.166256	0.53782	-1.83439	0.53882	-1.31828	0.53982	-0.203499	0.53882	-0.206012	-1.39092	-4.95675	-1.39092	-6.77781	-1.39092	-4.82917	-1.39092	-1.69483	0.58282	0.0105537
0.479675	-1.58529	0.483675	-0.521913	0.482675	0.315072	0.484675	0.409613	0.538675	-1.83823	0.539675	-0.921935	0.540675	-0.466672	0.539675	-0.0713242	-1.39007	-8.52335	-1.39007	-1.80714	-1.39007	0.942012	-1.39007	0.559413	0.583675	-0.204147
0.480529	-1.37082	0.484529	-0.891994	0.483529	0.576861	0.485529	0.384632	0.539529	-1.78554	0.540529	-1.5665	0.541529	-0.610725	0.540529	-0.0400676	-1.38921	-14.6014	-1.38921	-2.94346	-1.38921	-0.819719	-1.38921	-2.47882	0.584529	-0.122497
0.481384	-1.41058	0.485383	-0.656739	0.484384	0.498866	0.486384	0.791697	0.540383	-1.46537	0.541383	-1.22786	0.542384	-0.858306	0.541383	-0.0525851	-1.38836	-9.50407	-1.38836	-0.717778	-1.38836	-0.263853	-1.38836	-0.716084	0.585383	-0.208029
0.482238	-1.36414	0.486238	-0.701197	0.485238	0.646417	0.487238	0.453939	0.541238	-0.871273	0.542238	-2.26562	0.543238	-0.583423	0.542238	-0.0330082	-1.3875	-7.42555	-1.3875	-4.55341	-1.3875	-0.819308	-1.3875	-7.84127	0.586238	0.570745
0.483092	-1.36265	0.487092	-0.570206	0.486093	0.436792	0.488092	0.418509	0.542092	-0.1308	0.543092	-0.782002	0.544092	-0.605916	0.543092	-0.0125648	-1.38665	-7.46337	-1.38665	-3.43412	-1.38665	1.65694	-1.38665	-3.90999	0.587092	0.0630032
0.483947	-1.03878	0.487947	-0.562026	0.486947	0.316537	0.488947	0.440558	0.542947	-2.20969	0.543947	-1.60311	0.544947	-0.813268	0.543947	-0.172217	-1.38579	-7.29538	-1.38579	-5.46761	-1.38579	0.724399	-1.38579	-2.89815	0.587947	-0.198611
0.484801	-1.33938	0.488801	-0.45258	0.487801	0.225583	0.489801	0.397624	0.543801	-1.36875	0.544801	-0.844622	0.545801	-0.580019	0.544801	-0.113665	-1.38494	-9.01325	-1.38494	-3.13609	-1.38494	1.65585	-1.38494	-1.62741	0.588801	-0.131
0.485656	-1.33491	0.489656	-0.31016	0.488656	0.281512	0.490656	0.211624	0.544656	-0.76761	0.545656	-0.824122	0.546656	-0.720176	0.545656	-0.0575154	-1.38409	-6.39269	-1.38409	-3.5928	-1.38409	-3.59996	-1.38409	-0.473668	0.589656	0.221851
0.48651	-1.68354	0.49051	-0.638046	0.48951	0.195731	0.49151	0.0234006	0.54551	-0.345676	0.54651	-0.520383	0.54751	-0.561039	0.54651	-0.0328908	-1.38323	-5.51491	-1.38323	-0.316528	-1.38323	-4.04182	-1.38323	2.31253	0.59051	0.196356
0.487365	-1.57184	0.491365	-0.622085	0.490365	0.356227	0.492365	0.314172	0.546364	-0.559445	0.547365	-0.589908	0.548365	-0.904246	0.547365	-0.0561434	-1.38238	-6.33482	-1.38238	-0.138835	-1.38238	-3.6704	-1.38238	-3.8682	0.591364	0.164078
0.488219	-2.04532	0.492219	-0.699855	0.491219	0.346862	0.493219	0.656775	0.547219	-0.792991	0.548219	0.0867025	0.549219	-0.606699	0.548219	0.00864055	-1.38152	-8.02119	-1.38152	0.758899	-1.38152	-0.231382	-1.38152	-4.00096	0.592219	0.135982
0.489073	-1.85564	0.493073	-0.628897	0.492074	0.400567	0.494073	0.770081	0.548073	-1.1774	0.549073	-0.216163	0.550073	-0.598563	0.549073	-0.100797	-1.38067	-5.20548	-1.38067	-3.50724	-1.38067	-3.14526	-1.38067	-7.72913	0.593073	0.306974
0.489928	-2.11826	0.493928	-0.479328	0.492928	0.271161	0.494928	0.834546	0.548928	-1.19015	0.549928	-1.08845	0.550928	-0.433055	0.549928	-0.0648367	-1.37981	-5.66364	-1.37981	-2.72203	-1.37981	-2.92942	-1.37981	-0.355442	0.593928	-0.0541728
0.490782	-1.82519	0.494782	-0.576148	0.493782	0.0820073	0.495782	0.742324	0.549782	-1.46428	0.550782	-1.33207	0.551782	-0.732729	0.550782	-0.0890909	-1.37896	-3.16376	-1.37896	-3.95695	-1.37896	-3.35589	-1.37896	-0.82641	0.594782	0.205278
0.491637	-1.78607	0.495637	-0.348038	0.494637	0.206624	0.496637	0.780809	0.550637	-0.76062	0.551637	-0.712238	0.552637	-0.966418	0.551637	-0.0997798	-1.3781	-5.30515	-1.3781	2.86907	-1.3781	-0.813362	-1.3781	-0.966493	0.595637	0.250058
0.492491	-1.45016	0.496491	-0.413905	0.495491	0.238637	0.497491	0.702412	0.551491	0.220395	0.552491	-1.61528	0.553491	-0.761359	0.552491	-0.10115	-1.37725	-7.74902	-1.37725	-1.51463	-1.37725	-4.75418	-1.37725	-2.70633	0.596491	0.518875
0.493346	-1.6674	0.497346	-0.506133	0.496346	0.0276214	0.498346	0.925874	0.552345	1.04395	0.553346	-0.687211	0.554346	-0.587492	0.553346	-0.156319	-1.3764	-8.80634	-1.3764	0.513871	-1.3764	-3.18113	-1.3764	-3.14664	0.597345	0.486202
0.4942	-1.48011	0.4982	-0.801739	0.4972	0.168528	0.4992	0.608785	0.5532	-0.334389	0.5542	0.320362	0.5552	-0.553513	0.5542	-0.107658	-1.37554	-7.4797	-1.37554	-1.52236	-1.37554	-5.85806	-1.37554	-1.6387	0.5982	0.290874
0.495054	-1.75249	0.499054	-0.733543	0.498055	0.139197	0.500054	0.410788	0.554054	-0.146086	0.555054	-0.0382468	0.556054	-0.655492	0.555054	-0.0318537	-1.37469	-7.44098	-1.37469	-0.702672	-1.37469	-4.33962	-1.37469	1.13765	0.599054	0.257049
0.495909	-1.71037	0.499909	-0.460252	0.498909	0.344315	0.500909	0.692689	0.554909	-0.924942	0.555909	-0.396366	0.556909	-0.860351	0.555909	-0.0854819	-1.37383	-6.61728	-1.37383	-3.71688	-1.37383	-4.6957	-1.37383	-6.60355	0.599909	0.419709
0.496763	-1.9568	0.500763	-0.721852	0.499763	0.0357924	0.501763	1.11813	0.555763	-0.888901	0.556763	-0.0380405	0.557763	-0.719013	0.556763	0.0416723	-1.37298	-6.75902	-1.37298	-1.44546	-1.37298	-1.38539	-1.37298	-3.15678	0.600763	-0.191345
0.497618	-1.6273	0.501618	-0.803955	0.500618	0.200019	0.502618	0.632331	0.556618	-1.71495	0.557618	-0.450126	0.558618	-0.409099	0.557618	-0.00222722	-1.37212	-6.89302	-1.37212	-4.04376	-1.37212	-4.38594	-1.37212	1.39868	0.601618	-0.278674
0.498472	-1.82704	0.502472	-1.19374	0.501472	-0.0334844	0.503472	0.458152	0.557472	-1.8678	0.558472	-0.602969	0.559472	-0.297446	0.558472	0.0657451	-1.37127	-4.9941	-1.37127	-1.5269	-1.37127	-1.80505	-1.37127	-0.905522	0.602472	-0.229798
0.499327	-1.94595	0.503327	-1.11468	0.502327	0.291949	0.504327	0.449497	0.558326	-1.5043	0.559327	-0.314932	0.560327	-0.490759	0.559327	-0.0109378	-1.37041	-5.01121	-1.37041	-4.52281	-1.37041	-2.65164	-1.37041	-2.66754	0.603327	0.0422929
0.500181	-1.90319	0.504181	-1.17585	0.503181	0.229602	0.505181	0.662138	0.559181	-0.521321	0.560181	-0.817216	0.561181	-0.354548	0.560181	-0.100674	-1.36956	-9.26716	-1.36956	-0.491295	-1.36956	2.58477	-1.36956	4.32996	0.604181	-0.059953
0.501035	-1.63141	0.505035	-1.04967	0.504036	0.439187	0.506035	0.251618	0.560035	-0.974039	0.561035	0.273477	0.562035	-0.565783	0.561035	-0.0210001	-1.36871	-7.57737	-1.36871	-3.70374	-1.36871	-0.182893	-1.36871	2.48786	0.605035	0.291124
0.50189	-1.86612	0.50589	-0.910259	0.50489	0.238902	0.50689	0.47024	0.56089	-1.19211	0.56189	0.525528	0.56289	-0.921041	0.56189	-0.00457451	-1.36785	-7.60133	-1.36785	-1.35887	-1.36785	-0.490812	-1.36785	1.0164	0.60589	-0.402087
0.502744	-1.80919	0.506744	-0.71197	0.505744	0.00292483	0.507744	0.351865	0.561744	-1.7099	0.562744	0.264536	0.563744	-0.978465	0.562744	-0.0789523	-1.367	-6.48904	-1.367	-1.64853	-1.367	-2.49649	-1.367	0.208159	0.606744	0.0945085
0.503599	-1.85815	0.507599	-0.538079	0.506599	0.238286	0.508599	0.418291	0.562599	-1.19173	0.563599	0.783868	0.564599	-0.912204	0.563599	-0.0105818	-1.36614	-9.34336	-1.36614	-1.4894	-1.36614	0.0715514	-1.36614	2.46001	0.607599	0.314151
0.504453	-1.9516	0.508453	-0.655545	0.507453	0.371089	0.509453	0.377747	0.563453	-1.72125	0.564453	0.385593	0.565453	-0.438416	0.564453	-0.0552399	-1.36529	-6.68937	-1.36529	-0.407596	-1.36529	-3.11343	-1.36529	2.23684	0.608453	0.455949
0.505308	-2.3485	0.509308	-0.830363	0.508308	0.393767	0.510308	0.631276	0.564308	-2.23785	0.565308	-0.486539	0.566308	-0.565068	0.565308	-0.0332689	-1.36443	-8.76522	-1.36443	2.14235	-1.36443	-2.87416	-1.36443	2.79552	0.609308	-0.291306
0.506162	-1.94386	0.510162	-0.622664	0.509162	0.251307	0.511162	0.603879	0.565162	-1.81852	0.566162	-0.365342	0.567162	-0.952992	0.566162	-0.00663537	-1.36358	-4.73514	-1.36358	-0.911018	-1.36358	-3.58272	-1.36358	-0.305901	0.610162	-0.115369
0.507016	-2.09701	0.511016	-0.69516	0.510017	-0.039256	0.512016	0.838252	0.566016	-1.15799	0.567016	-1.33447	0.568016	-0.512174	0.567016	0.0841111	-1.36272	-6.92732	-1.36272	0.119337	-1.36272	-5.10312	-1.36272	-0.782978	0.611016	-0.145356
0.507871	-1.88545	0.511871	-0.483656	0.510871	-0.21016	0.512871	0.547598	0.566871	-0.776929	0.567871	-0.76713	0.568871	-0.182918	0.567871	0.0896474	-1.36187	-6.70315	-1.36187	1.75387	-1.36187	-7.8988	-1.36187	2.00386	0.611871	0.0318521
0.508725	-1.44336	0.512725	-0.364086	0.511725	-0.36163	0.513725	0.430982	0.567725	-1.2562	0.568725	-0.569198	0.569725	-0.49106	0.568725	0.0275543	-1.36102	-3.99797	-1.36102	5.84066	-1.36102	-3.79001	-1.36102	3.21609	0.612725	-0.0524438
0.50958	-1.60587	0.51358	-0.378696	0.51258	-0.326694	0.51458	0.0685956	0.56858	-1.55563	0.56958	0.034223	0.57058	-0.209937	0.56958	0.0533171	-1.36016	-3.30626	-1.36016	1.16804	-1.36016	-2.49429	-1.36016	-2.04718	0.61358	0.284736
0.510434	-1.87262	0.514434	-0.605492	0.513434	-0.259702	0.515434	0.314595	0.569434	-1.46669	0.570434	-0.0518214	0.571434	-0.101734	0.570434	0.00837499	-1.35931	-3.5444	-1.35931	1.3146	-1.35931	1.83349	-1.35931	-5.03102	0.614434	0.0701939
0.511289	-1.71046	0.515289	-0.615158	0.514289	0.0517072	0.516289	0.280652	0.570289	-0.587752	0.571289	1.14454	0.572289	0.252169	0.571289	-0.056929	-1.35845	-0.0645642	-1.35845	-0.133871	-1.35845	-0.775143	-1.35845	-3.21424	0.615289	0.213889
0.512143	-1.84205	0.516143	-0.8687	0.515143	-0.342204	0.517143	0.499545	0.571143	-0.535761	0.572143	-0.0429868	0.573143	-0.162502	0.572143	-0.0863862	-1.3576	-0.832823	-1.3576	-1.3412	-1.3576	1.44609	-1.3576	-0.247312	0.616143	-0.145303
0.512997	-1.95572	0.516997	-0.987259	0.515998	-0.0734206	0.517997	0.454347	0.571997	-0.670711	0.572997	0.471827	0.573997	-0.20093	0.572997	-0.0435721	-1.35674	-0.0858647	-1.35674	-1.33174	-1.35674	0.780085	-1.35674	-4.31351	0.616997	0.149982
0.513852	-1.64083	0.517852	-0.919727	0.516852	0.0992804	0.518852	0.31883	0.572852	-0.808381	0.573852	-0.0733866	0.574852	-0.825183	0.573852	0.0640134	-1.35589	-7.50578	-1.35589	-0.551553	-1.35589	0.49246	-1.35589	-3.43457	0.617852	-0.282758
0.514706	-1.61735	0.518706	-0.897125	0.517706	0.0471582	0.519706	0.279951	0.573706	-0.763985	0.574706	0.502835	0.575706	-0.411033	0.574706	-0.00783565	-1.35503	-4.1573	-1.35503	-2.86323	-1.35503	-2.34718	-1.35503	-0.412644	0.618706	-0.224577
0.515561	-2.05051	0.519561	-1.08268	0.518561	-0.139344	0.520561	0.375065	0.574561	-0.662866	0.575561	-0.624876	0.576561	-0.604905	0.575561	-0.00329571	-1.35418	-1.50967	-1.35418	-2.42175	-1.35418	-2.10679	-1.35418	3.95647	0.619561	-0.235135
0.516415	-1.78679	0.520415	-0.933009	0.519415	0.0387849	0.521415	0.453042	0.575415	-0.796877	0.576415	0.934025	0.577415	-0.878845	0.576415	0.0799021	-1.35333	-6.18037	-1.35333	-2.06323	-1.35333	-6.36934	-1.35333	2.38318	0.620415	0.0921195
0.51727	-1.88451	0.52127	-1.08276	0.52027	0.136462	0.52227	0.369462	0.57627	-1.0939	0.57727	-0.0294031	0.57827	-1.30091	0.57727	0.00502543	-1.35247	-7.57797	-1.35247	-2.76652	-1.35247	-2.07123	-1.35247	2.00309	0.62127	-0.435746
0.518124	-2.16053	0.522124	-0.661842	0.521124	0.278874	0.523124	0.316271	0.577124	-1.73304	0.578124	0.822545	0.579124	-1.10709	0.578124	-0.0395117	-1.35162	-1.71672	-1.35162	-2.33526	-1.35162	0.0550545	-1.35162	-0.520124	0.622124	-0.609335
0.518978	-2.42015	0.522978	-0.798894	0.521979	0.192847	0.523978	0.348102	0.577978	-0.80845	0.578978	-1.36674	0.579978	-1.17492	0.578978	0.0813627	-1.35076	-4.28374	-1.35076	0.616763	-1.35076	3.5896	-1.35076	3.99451	0.622978	-0.906865
0.519833	-2.00349	0.523833	-1.06974	0.522833	0.328074	0.524833	0.336272	0.578833	-0.583231	0.579833	-0.509564	0.580833	-0.626815	0.579833	-0.0511033	-1.34991	1.12602	-1.34991	-1.01376	-1.34991	5.22056	-1.34991	-0.701029	0.623833	-0.371701
0.520687	-2.13077	0.524687	-1.12951	0.523687	0.23311	0.525687	0.542341	0.579687	-0.76028	0.580687	-0.830585	0.581687	-1.00356	0.580687	-0.0388953	-1.34905	-3.14669	-1.34905	2.09344	-1.34905	3.70434	-1.34905	-1.60123	0.624687	-0.181909
0.521542	-2.24065	0.525542	-0.864877	0.524542	0.461671	0.526542	0.416815	0.580542	-0.589872	0.581542	0.220746	0.582542	-0.721728	0.581542	-0.038065	-1.3482	-0.0669103	-1.3482	0.314006	-1.3482	-0.451483	-1.3482	2.90816	0.625542	0.331478
0.522396	-2.43288	0.526396	-0.578652	0.525396	0.418634	0.527396	0.400365	0.581396	-1.18599	0.582396	-0.398321	0.583396	-1.04394	0.582396	-0.00022033	-1.34734	0.741172	-1.34734	1.32079	-1.34734	-1.22833	-1.34734	6.96795	0.626396	0.449482
0.523251	-2.37426	0.527251	-0.246823	0.526251	0.599231	0.528251	0.535397	0.582251	-1.83702	0.583251	0.931918	0.584251	-0.941433	0.583251	0.0524569	-1.34649	-2.29547	-1.34649	1.5199	-1.34649	-4.60619	-1.34649	6.56743	0.627251	0.142016
0.524105	-2.05236	0.528105	-0.542572	0.527105	0.335723	0.529105	0.700794	0.583105	-1.38709	0.584105	-0.214192	0.585105	-0.867924	0.584105	0.014581	-1.34564	-5.79088	-1.34564	1.92554	-1.34564	-1.95842	-1.34564	9.1453	0.628105	0.285513
0.52496	-1.73164	0.528959	-0.386176	0.52796	0.607585	0.529959	0.537327	0.583959	-0.631787	0.584959	0.928325	0.585959	-0.140331	0.584959	0.00956728	-1.34478	4.14081	-1.34478	1.07885	-1.34478	1.82665	-1.34478	7.88829	0.628959	0.316112
0.525814	-1.73807	0.529814	-0.459194	0.528814	0.356681	0.530814	0.647023	0.584814	-2.01014	0.585814	0.329941	0.586814	-0.130892	0.585814	0.106277	-1.34393	4.37623	-1.34393	4.06316	-1.34393	2.21173	-1.34393	7.87375	0.629814	-0.282073
0.526668	-1.96011	0.530668	-0.612944	0.529668	0.354863	0.531668	0.449767	0.585668	-1.12646	0.586668	0.81094	0.587668	-0.233558	0.586668	0.0307416	-1.34307	5.28252	-1.34307	1.06153	-1.34307	3.45879	-1.34307	1.54812	0.630668	0.478786
0.527523	-1.87684	0.531523	-0.875504	0.530523	0.161861	0.532523	0.464258	0.586523	-0.554948	0.587523	-0.317498	0.588523	-0.351447	0.587523	-0.120372	-1.34222	4.33729	-1.34222	1.73154	-1.34222	4.7481	-1.34222	1.7653	0.631523	0.031757
0.528377	-1.60294	0.532377	-0.761431	0.531377	0.0203675	0.533377	0.622657	0.587377	-0.322252	0.588377	0.627811	0.589377	-0.408266	0.588377	0.00995489	-1.34136	5.03683	-1.34136	3.10501	-1.34136	4.13322	-1.34136	2.24628	0.632377	0.164728
0.529232	-1.62398	0.533232	-0.96384	0.532232	0.302877	0.534232	0.652353	0.588232	-1.41559	0.589232	-0.938668	0.590232	-0.583577	0.589232	0.125932	-1.34051	-3.37712	-1.34051	-0.594798	-1.34051	2.29305	-1.34051	-3.84763	0.633232	0.384247
0.530086	-1.7014	0.534086	-0.911898	0.533086	0.464314	0.535086	0.318922	0.589086	-1.29546	0.590086	0.770079	0.591086	0.114782	0.590086	-0.0291082	-1.33965	-2.30596	-1.33965	-0.701072	-1.33965	5.34688	-1.33965	-3.58041	0.634086	0.119928
0.530941	-2.00577	0.53494	-0.97681	0.533941	0.159316	0.535941	0.44885	0.58994	-0.619971	0.59094	-0.146451	0.591941	-0.344213	0.59094	-0.109777	-1.3388	-4.34931	-1.3388	2.59647	-1.3388	7.43634	-1.3388	-2.25741	0.63494	0.174407
0.531795	-2.17545	0.535795	-0.729116	0.534795	-0.111888	0.536795	0.633098	0.590795	0.059798	0.591795	1.05916	0.592795	-0.496407	0.591795	-0.0718404	-1.33795	-2.41775	-1.33795	6.62574	-1.33795	4.14526	-1.33795	-2.36316	0.635795	0.195402
0.532649	-2.03194	0.536649	-0.518822	0.535649	0.117898	0.537649	0.345183	0.591649	-0.606939	0.592649	-0.238909	0.593649	-1.06033	0.592649	-0.0440451	-1.33709	-8.52376	-1.33709	2.6978	-1.33709	0.433589	-1.33709	-0.244103	0.636649	-0.0701192
0.533504	-1.53581	0.537504	-0.593144	0.536504	0.23368	0.538504	0.42213	0.592504	-0.281428	0.593504	-0.106274	0.594504	-1.06723	0.593504	0.0524464	-1.33624	-7.36845	-1.33624	2.82398	-1.33624	2.93492	-1.33624	2.32344	0.637504	0.021026
0.534358	-1.58259	0.538358	-0.951069	0.537358	0.30479	0.539358	0.153991	0.593358	-1.65542	0.594358	-0.986224	0.595358	-1.32981	0.594358	0.0965621	-1.33538	-8.03441	-1.33538	4.57259	-1.33538	5.48426	-1.33538	2.63318	0.638358	0.400495
0.535213	-2.00338	0.539213	-0.909764	0.538213	0.279881	0.540213	0.199217	0.594213	-1.72881	0.595213	0.474475	0.596213	-1.12377	0.595213	0.0618276	-1.33453	-3.32479	-1.33453	4.14449	-1.33453	1.65211	-1.33453	0.0520953	0.639213	0.688467
0.536067	-1.66903	0.540067	-0.8549	0.539067	0.22742	0.541067	0.135697	0.595067	-1.55886	0.596067	-0.81957	0.597067	-1.54329	0.596067	0.168511	-1.33367	-1.33904	-1.33367	2.55301	-1.33367	4.76734	-1.33367	0.324843	0.640067	0.43192
0.536922	-1.33145	0.540921	-0.43817	0.539922	0.116465	0.541922	0.116381	0.595921	-0.704	0.596921	0.437297	0.597922	-0.575104	0.596921	0.181639	-1.33282	5.18889	-1.33282	4.30893	-1.33282	3.90164	-1.33282	3.47823	0.640921	0.49664
0.537776	-1.28348	0.541776	-0.434327	0.540776	0.0274478	0.542776	0.56006	0.596776	-1.15273	0.597776	-1.1795	0.598776	-1.03273	0.597776	0.199524	-1.33196	2.2771	-1.33196	2.40053	-1.33196	5.65528	-1.33196	5.11024	0.641776	0.196085
0.53863	-1.76035	0.54263	-0.669966	0.541631	0.213208	0.54363	0.24664	0.59763	-1.19068	0.59863	-0.226663	0.59963	-0.621615	0.59863	0.196216	-1.33111	2.39353	-1.33111	4.09347	-1.33111	4.50884	-1.33111	5.93265	0.64263	0.170885
0.539485	-2.09934	0.543485	-0.414346	0.542485	0.133145	0.544485	0.52892	0.598485	-1.6414	0.599485	-1.34651	0.600485	-0.906564	0.599485	0.122897	-1.33026	-2.91358	-1.33026	4.51804	-1.33026	4.51104	-1.33026	3.90725	0.643485	0.336315
0.540339	-1.99848	0.544339	-0.47159	0.543339	0.069251	0.545339	0.525664	0.599339	-1.30924	0.600339	0.866768	0.601339	-0.104181	0.600339	0.00108694	-1.3294	-2.42098	-1.3294	3.65667	-1.3294	7.71117	-1.3294	1.28663	0.644339	-0.0207011
0.541194	-1.71293	0.545194	-0.541936	0.544194	0.294873	0.546194	0.717424	0.600194	-2.11609	0.601194	-0.950257	0.602194	-0.797459	0.601194	-0.0370084	-1.32855	-4.51568	-1.32855	3.1482	-1.32855	6.09718	-1.32855	0.891147	0.645194	-0.0716441
0.542048	-1.90146	0.546048	-0.46727	0.545048	0.276729	0.547048	0.810555	0.601048	-1.91187	0.602048	0.28059	0.603048	-0.411042	0.602048	0.00914929	-1.32769	-3.09168	-1.32769	-2.49672	-1.32769	3.00125	-1.32769	3.78941	0.646048	0.133352
0.542903	-1.83536	0.546902	-0.564008	0.545903	0.157571	0.547903	0.414217	0.601902	-1.76903	0.602902	0.0139533	0.603903	-0.274189	0.602902	-0.0167393	-1.32684	1.64867	-1.32684	-0.681758	-1.32684	-0.686429	-1.32684	2.83286	0.646902	0.561461
0.543757	-1.81205	0.547757	-0.469423	0.546757	0.135463	0.548757	0.540022	0.602757	-1.67836	0.603757	1.89474	0.604757	-0.197269	0.603757	-0.0129031	-1.32598	7.15347	-1.32598	1.90326	-1.32598	1.15312	-1.32598	3.22618	0.647757	0.364649
0.544611	-1.81789	0.548611	-0.500575	0.547612	0.263862	0.549611	0.270668	0.603611	-2.24025	0.604611	-0.0645431	0.605611	-1.27521	0.604611	0.0128395	-1.32513	-0.777242	-1.32513	1.57382	-1.32513	-1.1309	-1.32513	2.98705	0.648611	0.288249
0.545466	-2.09371	0.549466	-0.624809	0.548466	0.418803	0.550466	0.0919187	0.604466	-1.51508	0.605466	1.27009	0.606466	-0.961679	0.605466	0.042593	-1.32428	0.961748	-1.32428	3.29605	-1.32428	3.05243	-1.32428	0.804175	0.649466	-0.0173356
0.54632	-1.87407	0.55032	-0.767917	0.54932	0.267469	0.55132	-0.135907	0.60532	-1.91688	0.60632	-0.845775	0.60732	-1.10126	0.60632	-0.0305365	-1.32342	-1.17486	-1.32342	1.01372	-1.32342	2.96295	-1.32342	3.67107	0.65032	0.387811
0.547175	-1.85038	0.551175	-0.630616	0.550175	0.192271	0.552175	-0.105721	0.606175	-0.959296	0.607175	0.279554	0.608175	-0.758405	0.607175	-0.0426771	-1.32257	-0.60525	-1.32257	-0.594319	-1.32257	3.92389	-1.32257	3.88824	0.651175	0.557761
0.548029	-1.66018	0.552029	-0.788706	0.551029	0.262063	0.553029	0.0116265	0.607029	-1.88281	0.608029	-0.279477	0.609029	-0.929532	0.608029	-0.0700051	-1.32171	0.474206	-1.32171	2.22727	-1.32171	5.12658	-1.32171	0.343176	0.652029	0.225365
0.548884	-1.46686	0.552884	-1.05577	0.551884	0.236722	0.553884	0.225023	0.607883	-2.27446	0.608884	0.728436	0.609884	-0.223778	0.608884	-0.101778	-1.32086	1.44027	-1.32086	3.92829	-1.32086	2.0257	-1.32086	3.88753	0.652883	0.0296519
0.549738	-1.66656	0.553738	-1.09075	0.552738	0.136495	0.554738	0.272426	0.608738	-2.81349	0.609738	-1.38358	0.610738	-0.772722	0.609738	-0.0945464	-1.32	0.477706	-1.32	3.33974	-1.32	0.133213	-1.32	1.76225	0.653738	0.107484
0.550592	-2.05884	0.554592	-0.82266	0.553593	0.219739	0.555592	0.456667	0.609592	-1.40759	0.610592	-0.830588	0.611592	-0.408628	0.610592	-0.0982173	-1.31915	3.61311	-1.31915	4.82759	-1.31915	3.58109	-1.31915	1.52398	0.654592	-0.217358
0.551447	-1.89601	0.555447	-0.630673	0.554447	0.265437	0.556447	0.428233	0.610447	-1.49443	0.611447	-1.33546	0.612447	-0.913884	0.611447	-0.122362	-1.31829	-0.612421	-1.31829	3.92512	-1.31829	1.75726	-1.31829	-0.302508	0.655447	-0.237471
0.552301	-1.56591	0.556301	-0.653455	0.555301	0.333774	0.557301	0.725902	0.611301	-0.791142	0.612301	-0.0531684	0.613301	-0.456067	0.612301	-0.133058	-1.31744	2.80566	-1.31744	3.46447	-1.31744	1.81324	-1.31744	2.27313	0.656301	-0.354019
0.553156	-1.46643	0.557156	-0.523121	0.556156	0.574557	0.558156	0.309016	0.612156	-1.43606	0.613156	-1.89362	0.614156	-1.09198	0.613156	-0.058497	-1.31659	4.30647	-1.31659	2.58535	-1.31659	1.94902	-1.31659	-0.42937	0.657156	0.146677
0.55401	-1.77291	0.55801	-0.646521	0.55701	0.572864	0.55901	0.224789	0.61301	-1.03459	0.61401	-0.386243	0.61501	-1.3019	0.61401	-0.0341891	-1.31573	6.73877	-1.31573	3.96622	-1.31573	6.46557	-1.31573	3.32348	0.65801	-0.225249
0.554865	-1.8918	0.558865	-0.692081	0.557865	0.440852	0.559865	0.32612	0.613864	-2.19456	0.614865	-0.88152	0.615865	-1.25087	0.614865	0.0242587	-1.31488	3.40553	-1.31488	2.26103	-1.31488	9.7322	-1.31488	3.04993	0.658864	0.0801627
0.555719	-2.39367	0.559719	-0.582031	0.558719	0.09628	0.560719	0.528722	0.614719	-1.70307	0.615719	0.0499905	0.616719	-0.189148	0.615719	0.186529	-1.31402	2.64715	-1.31402	1.05861	-1.31402	10.7992	-1.31402	1.71519	0.659719	-0.284054
0.556573	-2.28312	0.560573	-0.535725	0.559574	0.445956	0.561573	0.528724	0.615573	-2.13513	0.616573	-0.534125	0.617573	-0.358032	0.616573	0.109418	-1.31317	-1.66532	-1.31317	-1.32441	-1.31317	7.60992	-1.31317	2.96071	0.660573	-0.109588
0.557428	-2.24565	0.561428	-0.3656	0.560428	0.116799	0.562428	0.511049	0.616428	-1.72625	0.617428	0.0974644	0.618428	-0.191344	0.617428	0.0602341	-1.31231	0.40166	-1.31231	6.86042	-1.31231	3.70337	-1.31231	3.71348	0.661428	-0.250772
0.558282	-2.04275	0.562282	-0.595392	0.561282	0.0355922	0.563282	0.114723	0.617282	-1.55537	0.618282	-0.279464	0.619282	-0.765104	0.618282	0.111189	-1.31146	0.775705	-1.31146	3.72742	-1.31146	2.18247	-1.31146	4.50975	0.662282	-0.0382331
0.559137	-2.15618	0.563137	-0.496262	0.562137	0.373732	0.564137	-0.0487616	0.618137	-1.03335	0.619137	0.435988	0.620137	-0.336539	0.619137	0.0478263	-1.3106	4.56153	-1.3106	2.70027	-1.3106	6.40497	-1.3106	7.77191	0.663137	-0.14773
0.559991	-1.96511	0.563991	-0.657196	0.562991	0.529195	0.564991	0.0834801	0.618991	-1.94618	0.619991	-0.532691	0.620991	-0.465751	0.619991	-0.0267004	-1.30975	4.62448	-1.30975	1.614	-1.30975	5.59178	-1.30975	2.85215	0.663991	0.140114
0.560846	-2.07826	0.564846	-0.873623	0.563846	0.556199	0.565846	0.274025	0.619845	-1.25727	0.620846	0.393561	0.621846	0.544068	0.620846	0.0606909	-1.3089	3.52399	-1.3089	7.17859	-1.3089	2.79391	-1.3089	0.253392	0.664846	-0.55197
0.5617	-2.03729	0.5657	-1.05607	0.5647	0.237109	0.5667	0.631658	0.6207	-0.604225	0.6217	-1.07988	0.6227	0.182663	0.6217	0.0483444	-1.30804	-2.17251	-1.30804	4.9937	-1.30804	-1.01484	-1.30804	5.1541	0.6657	-0.181646
0.562554	-2.20203	0.566554	-1.15942	0.565555	0.0664281	0.567554	0.715326	0.621554	0.938683	0.622554	0.308703	0.623554	-0.187802	0.622554	0.0789252	-1.30719	-0.056904	-1.30719	6.24052	-1.30719	0.72133	-1.30719	3.13801	0.666554	-0.295434
0.563409	-1.87738	0.567409	-0.981448	0.566409	0.39527	0.568409	0.352709	0.622409	0.0850387	0.623409	-0.276143	0.624409	-0.319078	0.623409	-0.121638	-1.30633	-0.0837201	-1.30633	1.97911	-1.30633	-0.577024	-1.30633	2.04018	0.667409	-0.147917
0.564263	-2.03185	0.568263	-0.974202	0.567263	0.564156	0.569263	0.497053	0.623263	-0.555602	0.624263	0.723402	0.625263	-0.437345	0.624263	-0.101501	-1.30548	-1.20139	-1.30548	2.3163	-1.30548	0.832884	-1.30548	5.19128	0.668263	-0.252839
0.565118	-1.97951	0.569118	-0.583473	0.568118	0.740007	0.570118	0.471535	0.624118	-1.31908	0.625118	-0.510615	0.626118	-0.666365	0.625118	-0.0731514	-1.30462	0.831585	-1.30462	3.70819	-1.30462	0.568032	-1.30462	5.1193	0.669118	0.29955
0.565972	-1.82991	0.569972	-0.463922	0.568972	0.580558	0.570972	0.31077	0.624972	-1.00278	0.625972	-0.0607136	0.626972	-0.622521	0.625972	0.0121224	-1.30377	4.72661	-1.30377	5.15279	-1.30377	3.11417	-1.30377	4.06582	0.669972	-0.0239751
0.566827	-1.8749	0.570827	-0.696835	0.569827	0.620172	0.571827	-0.0658529	0.625827	-2.25179	0.626827	0.0400141	0.627827	-0.307543	0.626827	0.0168377	-1.30291	3.26892	-1.30291	2.7502	-1.30291	2.94979	-1.30291	4.87704	0.670827	0.096708
0.567681	-1.84545	0.571681	-0.701968	0.570681	0.406039	0.572681	-0.00710705	0.626681	-0.94325	0.627681	0.443419	0.628681	-0.144657	0.627681	0.000894801	-1.30206	2.36882	-1.30206	9.21618	-1.30206	5.39413	-1.30206	11.7912	0.671681	-0.202186
0.568535	-1.95258	0.572535	-0.581161	0.571536	0.610194	0.573535	0.132205	0.627535	-1.08003	0.628535	-0.877189	0.629535	-0.602939	0.628535	-0.110336	-1.30121	0.336294	-1.30121	4.46211	-1.30121	0.948175	-1.30121	11.3402	0.672535	0.0120885
0.56939	-2.0205	0.57339	-0.685589	0.57239	0.361052	0.57439	0.141283	0.62839	-0.0107789	0.62939	0.36375	0.63039	-0.504655	0.62939	-0.11377	-1.30035	1.2627	-1.30035	4.65718	-1.30035	5.58373	-1.30035	12.2726	0.67339	-0.220962
0.570244	-1.54728	0.574244	-1.01548	0.573244	0.298083	0.575244	0.17175	0.629244	-1.40868	0.630244	-0.167469	0.631244	-1.04702	0.630244	-0.0459695	-1.2995	3.00184	-1.2995	6.18054	-1.2995	9.78978	-1.2995	6.85801	0.674244	-0.315782
0.571099	-1.62303	0.575099	-0.692241	0.574099	0.0167684	0.576099	0.138547	0.630099	-0.525577	0.631099	0.778577	0.632099	-0.515568	0.631099	-0.000783427	-1.29864	2.81857	-1.29864	7.95845	-1.29864	6.57735	-1.29864	6.14997	0.675099	-0.287899
0.571953	-1.45217	0.575953	-0.694349	0.574953	0.606828	0.576953	0.117682	0.630953	-0.465125	0.631953	-0.903421	0.632953	-0.90922	0.631953	0.0121369	-1.29779	0.249757	-1.29779	6.59574	-1.29779	2.8492	-1.29779	6.00524	0.675953	-0.0958923
0.572808	-1.69793	0.576808	-0.854214	0.575808	0.472056	0.577808	0.48843	0.631808	-0.3865	0.632808	0.0381774	0.633808	-0.343955	0.632808	-0.0746308	-1.29693	0.612429	-1.29693	9.41197	-1.29693	6.03078	-1.29693	3.97015	0.676808	-0.330895
0.573662	-1.41629	0.577662	-0.712989	0.576662	0.44089	0.578662	0.350044	0.632662	-0.82059	0.633662	0.362291	0.634662	-0.8993	0.633662	-0.0549554	-1.29608	4.82331	-1.29608	5.36087	-1.29608	3.64936	-1.29608	3.7766	0.677662	0.0574529
0.574516	-1.22818	0.578516	-0.665077	0.577517	0.194306	0.579516	0.334236	0.633516	-1.33004	0.634516	0.409654	0.635516	-1.08364	0.634516	-0.0650949	-1.29522	4.28352	-1.29522	7.3646	-1.29522	5.59959	-1.29522	5.3772	0.678516	-0.294395
0.575371	-1.25234	0.579371	-0.711302	0.578371	0.105769	0.580371	0.228039	0.634371	-1.81868	0.635371	-0.0915335	0.636371	-0.848834	0.635371	-0.030971	-1.29437	3.37468	-1.29437	6.83093	-1.29437	3.98642	-1.29437	3.99844	0.679371	-0.0972102
0.576225	-1.73583	0.580225	-0.752016	0.579225	0.0665845	0.581225	0.306377	0.635225	-0.606116	0.636225	0.16058	0.637225	-0.586158	0.636225	-0.140957	-1.29352	3.45659	-1.29352	6.1836	-1.29352	5.82862	-1.29352	5.15483	0.680225	-0.301731
0.57708	-1.4088	0.58108	-0.753531	0.58008	0.365272	0.58208	0.219473	0.63608	-0.448413	0.63708	-0.601198	0.63808	-0.652629	0.63708	-0.162522	-1.29266	4.07879	-1.29266	1.91948	-1.29266	4.64037	-1.29266	6.38174	0.68108	0.0591447
0.577934	-1.69968	0.581934	-0.728015	0.580934	0.224183	0.582934	0.348048	0.636934	-0.377959	0.637934	0.158631	0.638934	-0.643664	0.637934	-0.0518874	-1.29181	1.7936	-1.29181	2.87118	-1.29181	6.99699	-1.29181	9.07781	0.681934	-0.507758
0.578789	-1.88199	0.582789	-0.698812	0.581789	0.142947	0.583789	0.348027	0.637789	-1.07554	0.638789	0.232386	0.639789	-1.31038	0.638789	-0.0820001	-1.29095	4.03253	-1.29095	1.24528	-1.29095	4.95634	-1.29095	6.47183	0.682789	-0.414268
0.579643	-2.28076	0.583643	-0.49735	0.582643	0.102328	0.584643	0.422368	0.638643	-0.984618	0.639643	0.940194	0.640643	-0.76537	0.639643	-0.0715778	-1.2901	4.60261	-1.2901	3.83768	-1.2901	3.09926	-1.2901	8.93658	0.683643	-1.3068
0.580497	-1.85312	0.584497	-0.621141	0.583498	0.196197	0.585497	0.0723832	0.639497	-1.17771	0.640497	0.505351	0.641497	-0.5317	0.640497	-0.144515	-1.28924	4.84885	-1.28924	-2.04583	-1.28924	3.21082	-1.28924	4.99379	0.684497	-0.389627
0.581352	-1.41969	0.585352	-0.484115	0.584352	0.197101	0.586352	0.314357	0.640352	-1.33354	0.641352	0.683577	0.642352	-0.155104	0.641352	-0.0357076	-1.28839	5.30017	-1.28839	-1.3524	-1.28839	6.96865	-1.28839	6.4246	0.685352	-0.713648
0.582206	-1.46738	0.586206	-0.341619	0.585206	0.362998	0.587206	0.293227	0.641206	-1.16178	0.642206	0.316041	0.643206	-0.166287	0.642206	-0.0822075	-1.28753	4.93363	-1.28753	-2.50734	-1.28753	5.3251	-1.28753	6.39814	0.686206	-0.3357
0.583061	-2.13922	0.587061	-0.212005	0.586061	-0.177592	0.588061	0.315512	0.642061	-0.838389	0.643061	0.251502	0.644061	-0.387625	0.643061	-0.110024	-1.28668	5.84006	-1.28668	5.3975	-1.28668	6.97338	-1.28668	8.56272	0.687061	-0.210942
0.583915	-2.04171	0.587915	-0.199755	0.586915	-0.157699	0.588915	0.105253	0.642915	-1.49067	0.643915	0.21044	0.644915	-0.0509355	0.643915	-0.165988	-1.28583	7.00038	-1.28583	6.17422	-1.28583	8.58388	-1.28583	7.57652	0.687915	-0.315886
0.58477	-2.38333	0.58877	-0.2772	0.58777	-0.00642499	0.58977	0.256499	0.64377	-1.09875	0.64477	-0.367939	0.64577	0.0184903	0.64477	-0.09429	-1.28497	4.87138	-1.28497	9.3691	-1.28497	13.2133	-1.28497	10.8731	0.68877	-0.573874
0.585624	-1.8895	0.589624	-0.211353	0.588624	0.0544234	0.590624	-0.0170982	0.644624	-1.3602	0.645624	-0.14228	0.646624	-0.225004	0.645624	-0.0782603	-1.28412	7.18199	-1.28412	8.67939	-1.28412	8.84161	-1.28412	8.14133	0.689624	-0.564582
0.586479	-1.71185	0.590478	-0.360022	0.589479	-0.0478965	0.591478	0.382517	0.645478	-1.21717	0.646478	-0.253446	0.647478	-0.968366	0.646478	-0.0524497	-1.28326	3.53005	-1.28326	9.01508	-1.28326	8.49616	-1.28326	6.74291	0.690478	-0.838898
0.587333	-1.67419	0.591333	-0.7298	0.590333	0.298173	0.592333	0.0789674	0.646333	-1.26131	0.647333	-0.225986	0.648333	-1.12201	0.647333	-0.0865597	-1.28241	1.2484	-1.28241	6.53036	-1.28241	4.01467	-1.28241	4.23316	0.691333	-0.0205272
0.588187	-2.10431	0.592187	-0.981821	0.591187	0.23121	0.593187	0.178016	0.647187	-1.14714	0.648187	0.673275	0.649187	-0.842887	0.648187	-0.120363	-1.28155	0.861577	-1.28155	7.51723	-1.28155	5.439	-1.28155	3.95703	0.692187	-0.253648
0.589042	-1.81026	0.593042	-1.08033	0.592042	0.453265	0.594042	0.537406	0.648042	-1.44253	0.649042	0.260939	0.650042	-0.482366	0.649042	-0.17769	-1.2807	4.23619	-1.2807	5.94949	-1.2807	2.71537	-1.2807	1.73133	0.693042	-0.421024
0.589896	-1.59694	0.593896	-1.16847	0.592896	0.459136	0.594896	0.741363	0.648896	-0.0517697	0.649896	-0.382913	0.650896	-0.354577	0.649896	-0.0520752	-1.27984	3.42477	-1.27984	10.5327	-1.27984	8.33242	-1.27984	0.228274	0.693896	-0.820304
0.590751	-1.39986	0.594751	-0.829233	0.593751	0.595752	0.595751	0.560169	0.649751	-0.187579	0.650751	-0.0967156	0.651751	-0.637899	0.650751	-0.0404524	-1.27899	2.60974	-1.27899	6.87458	-1.27899	4.64537	-1.27899	3.93974	0.694751	-0.243458
0.591605	-1.49375	0.595605	-0.753486	0.594605	0.446944	0.596605	0.634972	0.650605	-1.0779	0.651605	-0.721037	0.652605	-0.654083	0.651605	0.0318765	-1.27814	0.0387367	-1.27814	3.30124	-1.27814	5.65916	-1.27814	4.92431	0.695605	-0.328264
0.59246	-1.21559	0.596459	-0.870094	0.59546	0.473668	0.59746	0.55937	0.651459	-1.65068	0.652459	-0.417156	0.65346	-0.580012	0.652459	0.0379162	-1.27728	1.02645	-1.27728	1.50249	-1.27728	4.44204	-1.27728	4.91389	0.696459	-0.540671
0.593314	-1.3136	0.597314	-0.809696	0.596314	0.352038	0.598314	0.673691	0.652314	-1.7085	0.653314	-0.0240053	0.654314	-0.676104	0.653314	0.0269321	-1.27643	0.899422	-1.27643	4.3395	-1.27643	8.00565	-1.27643	10.4936	0.697314	-1.02341
0.594168	-1.1637	0.598168	-0.697055	0.597168	0.432477	0.599168	0.603006	0.653168	-0.973335	0.654168	-0.31973	0.655168	-0.255274	0.654168	0.0194831	-1.27557	1.66533	-1.27557	2.3201	-1.27557	8.22006	-1.27557	10.3369	0.698168	-0.300419
0.595023	-1.70421	0.599023	-0.918462	0.598023	0.237712	0.600023	0.567663	0.654023	-0.840614	0.655023	-1.12903	0.656023	-0.386137	0.655023	-0.0508266	-1.27472	1.10787	-1.27472	4.35995	-1.27472	10.7555	-1.27472	13.2238	0.699023	-0.42279
0.595877	-1.57326	0.599877	-0.845777	0.598877	0.343555	0.600877	0.355455	0.654877	0.0949495	0.655877	-0.873627	0.656877	-0.286602	0.655877	-0.0134483	-1.27386	3.60323	-1.27386	4.91091	-1.27386	7.01171	-1.27386	8.92656	0.699877	-0.322868
0.596732	-1.50102	0.600732	-0.944006	0.599732	0.327191	0.601732	0.580544	0.655732	0.136573	0.656732	-1.11024	0.657732	-0.92632	0.656732	0.0891918	-1.27301	4.11279	-1.27301	11.0265	-1.27301	10.416	-1.27301	8.20347	0.700732	-0.620861
0.597586	-1.58996	0.601586	-1.00153	0.600586	0.237399	0.602586	0.564678	0.656586	-0.867369	0.657586	0.291263	0.658586	-0.683473	0.657586	-0.0428211	-1.27215	6.4941	-1.27215	8.10608	-1.27215	7.03129	-1.27215	4.35794	0.701586	-0.149073
0.598441	-2.08884	0.60244	-0.863084	0.601441	-0.258075	0.603441	0.502577	0.65744	-0.93858	0.65844	0.0229412	0.659441	-0.737021	0.65844	0.0358333	-1.2713	7.33946	-1.2713	10.6531	-1.2713	7.6427	-1.2713	7.55252	0.70244	-0.145794
0.599295	-1.81051	0.603295	-0.759643	0.602295	0.0992309	0.604295	0.329973	0.658295	-0.520598	0.659295	0.780554	0.660295	-0.747648	0.659295	0.106429	-1.27045	8.15118	-1.27045	8.31261	-1.27045	7.54825	-1.27045	7.21913	0.703295	-0.207295
0.600149	-1.59877	0.604149	-0.761828	0.60315	0.142556	0.605149	0.41189	0.659149	-0.483878	0.660149	0.0751983	0.661149	-0.872222	0.660149	0.0399122	-1.26959	4.30153	-1.26959	4.77397	-1.26959	10.0757	-1.26959	8.98822	0.704149	0.0539048
0.601004	-1.75783	0.605004	-0.868883	0.604004	0.224172	0.606004	0.243276	0.660004	-1.23395	0.661004	0.462702	0.662004	-0.635432	0.661004	-0.0662895	-1.26874	4.73058	-1.26874	2.5589	-1.26874	7.64588	-1.26874	5.24344	0.705004	0.550461
0.601858	-1.57738	0.605858	-1.06762	0.604858	0.0731954	0.606858	0.14346	0.660858	-1.55097	0.661858	-0.0483202	0.662858	-0.538637	0.661858	-0.0921733	-1.26788	-0.470251	-1.26788	7.72979	-1.26788	10.7099	-1.26788	8.15082	0.705858	0.115664
0.602713	-1.6027	0.606713	-0.765371	0.605713	0.378551	0.607713	-0.100926	0.661713	-1.04311	0.662713	0.282922	0.663713	-0.434972	0.662713	-0.00512202	-1.26703	5.95396	-1.26703	9.13346	-1.26703	4.93413	-1.26703	4.62793	0.706713	-0.0972942
0.603567	-1.83357	0.607567	-0.810733	0.606567	0.387656	0.608567	0.378574	0.662567	-0.588913	0.663567	-0.545736	0.664567	-0.385736	0.663567	-0.00846837	-1.26617	4.94989	-1.26617	6.61368	-1.26617	3.8894	-1.26617	4.41734	0.707567	-0.451396
0.604422	-1.91831	0.608421	-0.678334	0.607422	0.436742	0.609422	0.209738	0.663421	-1.34454	0.664421	-0.173614	0.665422	-0.552554	0.664421	-0.0687965	-1.26532	7.94945	-1.26532	5.68436	-1.26532	4.88009	-1.26532	5.46984	0.708421	0.0482394
0.605276	-2.14465	0.609276	-0.588353	0.608276	0.0553178	0.610276	0.452398	0.664276	-1.8566	0.665276	-0.639234	0.666276	-0.725413	0.665276	0.0595565	-1.26446	6.82521	-1.26446	3.76345	-1.26446	6.79572	-1.26446	10.3447	0.709276	-0.0246236
0.60613	-2.17797	0.61013	-0.539707	0.609131	-0.0157193	0.61113	0.553786	0.66513	-2.24435	0.66613	0.683278	0.66713	-0.13125	0.66613	-0.0116977	-1.26361	7.01131	-1.26361	0.370429	-1.26361	3.90572	-1.26361	11.0179	0.71013	-0.117887
0.606985	-2.58786	0.610985	-0.795358	0.609985	0.0230779	0.611985	0.397592	0.665985	-2.45889	0.666985	-0.671683	0.667985	-0.32026	0.666985	-0.0542061	-1.26276	3.27881	-1.26276	2.51026	-1.26276	11.2509	-1.26276	10.1651	0.710985	0.064442
0.607839	-1.94917	0.611839	-1.03246	0.610839	0.223125	0.612839	0.303774	0.666839	-2.29351	0.667839	-1.19575	0.668839	-0.0383785	0.667839	-0.049176	-1.2619	6.78461	-1.2619	2.40073	-1.2619	9.77303	-1.2619	9.28132	0.711839	0.44545
0.608694	-1.66093	0.612694	-0.980714	0.611694	0.0883035	0.613694	0.282685	0.667694	-2.11997	0.668694	-0.421536	0.669694	-0.80847	0.668694	0.00968634	-1.26105	2.39449	-1.26105	3.51147	-1.26105	8.45052	-1.26105	11.0648	0.712694	0.523264
0.609548	-1.83783	0.613548	-0.822094	0.612548	0.138566	0.614548	0.327926	0.668548	-1.52807	0.669548	0.877451	0.670548	-0.430486	0.669548	-0.0496503	-1.26019	6.88935	-1.26019	1.41546	-1.26019	7.84763	-1.26019	10.1764	0.713548	0.00412815
0.610403	-1.7064	0.614403	-0.987413	0.613403	0.0649098	0.615403	0.407555	0.669402	-1.3344	0.670403	0.473298	0.671403	-0.678692	0.670403	-0.147343	-1.25934	7.67771	-1.25934	3.50924	-1.25934	5.90698	-1.25934	10.3211	0.714402	-0.0907027
0.611257	-1.66109	0.615257	-0.919927	0.614257	0.199569	0.616257	0.254287	0.670257	-1.70036	0.671257	0.969572	0.672257	-0.427647	0.671257	-0.154372	-1.25848	11.0314	-1.25848	3.48152	-1.25848	5.98147	-1.25848	4.37546	0.715257	-0.0531924
0.612111	-1.56022	0.616111	-0.904645	0.615112	0.158631	0.617111	0.249889	0.671111	-1.3929	0.672111	-0.16387	0.673111	-0.592182	0.672111	0.0152056	-1.25763	9.78495	-1.25763	6.58228	-1.25763	9.48432	-1.25763	4.91529	0.716111	0.0186427
0.612966	-1.62488	0.616966	-0.631339	0.615966	-0.0667905	0.617966	0.0650618	0.671966	-2.26564	0.672966	0.451174	0.673966	-0.105682	0.672966	0.0110059	-1.25678	9.05871	-1.25678	5.33457	-1.25678	5.36659	-1.25678	8.12609	0.716966	-0.0831102
0.61382	-1.87159	0.61782	-0.81528	0.61682	0.0746907	0.61882	0.240835	0.67282	-1.95618	0.67382	-0.362172	0.67482	-0.128371	0.67382	0.0638647	-1.25592	4.81272	-1.25592	6.47747	-1.25592	9.11465	-1.25592	10.1379	0.71782	-0.119782
0.614675	-1.74791	0.618675	-0.969285	0.617675	0.0428782	0.619675	0.374349	0.673675	-0.90286	0.674675	-0.0776261	0.675675	-0.269297	0.674675	0.077694	-1.25507	9.58749	-1.25507	6.52401	-1.25507	10.335	-1.25507	11.5072	0.718675	-0.0177015
0.615529	-2.15491	0.619529	-1.21302	0.618529	0.00839129	0.620529	0.200657	0.674529	-0.880764	0.675529	0.147124	0.676529	-0.593071	0.675529	0.0707086	-1.25421	6.84246	-1.25421	5.41283	-1.25421	7.64448	-1.25421	11.14	0.719529	-0.523342
0.616384	-2.06529	0.620384	-1.11883	0.619384	-0.0652055	0.621384	0.146656	0.675383	-1.27547	0.676384	1.25371	0.677384	-0.0512787	0.676384	0.0896651	-1.25336	6.44775	-1.25336	8.56444	-1.25336	5.92515	-1.25336	11.3913	0.720383	-0.928869
0.617238	-1.82202	0.621238	-0.96141	0.620238	0.112195	0.622238	0.516521	0.676238	-1.26701	0.677238	0.667422	0.678238	-0.453698	0.677238	-0.0405039	-1.2525	3.51468	-1.2525	10.1222	-1.2525	8.9425	-1.2525	15.8076	0.721238	-0.385594
0.618092	-1.72971	0.622092	-0.9475	0.621093	-0.0358514	0.623092	0.40576	0.677092	-1.52012	0.678092	2.70721	0.679092	-0.214862	0.678092	-0.0642886	-1.25165	3.67559	-1.25165	6.89094	-1.25165	10.3559	-1.25165	14.5479	0.722092	0.108447
0.618947	-1.84631	0.622947	-1.1776	0.621947	-0.0748359	0.623947	-0.000799449	0.677947	-1.40913	0.678947	0.682345	0.679947	-0.24034	0.678947	-0.046965	-1.25079	2.55361	-1.25079	11.0293	-1.25079	10.9931	-1.25079	10.6135	0.722947	0.0959228
0.619801	-2.00375	0.623801	-0.928178	0.622801	0.0869914	0.624801	0.046757	0.678801	-0.312235	0.679801	1.20818	0.680801	-0.115002	0.679801	0.0238185	-1.24994	9.15026	-1.24994	8.66656	-1.24994	8.36261	-1.24994	8.57932	0.723801	-0.60456
0.620656	-1.91266	0.624656	-1.00377	0.623656	-0.137796	0.625656	0.293918	0.679656	-0.957052	0.680656	-0.475934	0.681656	-0.49542	0.680656	0.0199975	-1.24909	5.81358	-1.24909	4.59692	-1.24909	12.6899	-1.24909	9.81496	0.724656	-0.349969
0.62151	-1.85471	0.62551	-0.960582	0.62451	-0.0309095	0.62651	0.197715	0.68051	-1.31716	0.68151	0.529491	0.68251	-0.480258	0.68151	0.176021	-1.24823	9.24295	-1.24823	4.16751	-1.24823	11.6967	-1.24823	10.8937	0.72551	-0.354866
0.622365	-1.88651	0.626365	-1.33401	0.625365	0.122243	0.627365	0.557397	0.681365	-1.4933	0.682365	-1.24917	0.683365	-1.14653	0.682365	0.0825896	-1.24738	12.716	-1.24738	4.99966	-1.24738	8.5242	-1.24738	12.5408	0.726365	-0.702106
0.623219	-1.77147	0.627219	-1.15299	0.626219	-0.0108632	0.628219	0.46112	0.682219	-1.02288	0.683219	-0.0467759	0.684219	-0.440368	0.683219	0.0776201	-1.24652	14.966	-1.24652	10.4519	-1.24652	8.69658	-1.24652	10.7547	0.727219	-0.385954
0.624073	-1.7458	0.628073	-1.14452	0.627074	-0.070077	0.629073	-0.0174706	0.683073	-1.63515	0.684073	-1.0651	0.685073	-0.690883	0.684073	0.0793063	-1.24567	10.9177	-1.24567	9.1414	-1.24567	9.15945	-1.24567	7.33518	0.728073	-0.447596
0.624928	-1.26473	0.628928	-1.07482	0.627928	0.0971881	0.629928	-0.00289222	0.683928	-0.251402	0.684928	0.487242	0.685928	-0.241179	0.684928	0.0810044	-1.24481	10.9575	-1.24481	8.99181	-1.24481	11.1197	-1.24481	8.56463	0.728928	-0.0709298
0.625782	-1.3385	0.629782	-0.954717	0.628782	0.0988454	0.630782	0.495892	0.684782	-0.632085	0.685782	-1.09003	0.686782	-0.0910988	0.685782	0.0017127	-1.24396	5.0589	-1.24396	12.7707	-1.24396	10.9142	-1.24396	9.77514	0.729782	0.172118
0.626637	-1.54412	0.630637	-0.838249	0.629637	0.188542	0.631637	0.503435	0.685637	-0.21375	0.686637	0.212021	0.687637	0.253649	0.686637	-0.000549422	-1.2431	8.24179	-1.2431	11.8278	-1.2431	11.6325	-1.2431	8.57057	0.730637	-0.00160248
0.627491	-1.46605	0.631491	-0.709255	0.630491	0.183299	0.632491	0.526076	0.686491	-0.628826	0.687491	-0.932184	0.688491	-0.635378	0.687491	0.0506569	-1.24225	8.78692	-1.24225	6.97479	-1.24225	14.7347	-1.24225	11.0739	0.731491	0.0932954
0.628346	-1.42411	0.632346	-0.501727	0.631346	0.391105	0.633346	0.398641	0.687346	-0.481171	0.688346	0.568444	0.689346	-0.264813	0.688346	-0.0103674	-1.2414	12.1862	-1.2414	9.55826	-1.2414	12.9009	-1.2414	15.6253	0.732346	-0.311216
0.6292	-1.64107	0.6332	-0.596823	0.6322	0.488084	0.6342	0.185058	0.6882	-0.522191	0.6892	-1.36554	0.6902	-0.510511	0.6892	-0.0419647	-1.24054	13.31	-1.24054	11.5189	-1.24054	9.96285	-1.24054	15.1936	0.7332	-0.310426
0.630054	-1.72397	0.634054	-0.659747	0.633055	0.335599	0.635054	0.340618	0.689054	-0.462426	0.690054	-0.638711	0.691054	0.25723	0.690054	-0.0850215	-1.23969	16.6373	-1.23969	10.8219	-1.23969	8.87068	-1.23969	12.1941	0.734054	-0.291056
0.630909	-1.68307	0.634909	-0.647084	0.633909	0.0131501	0.635909	0.229757	0.689909	-1.12975	0.690909	-1.53968	0.691909	-0.518057	0.690909	-0.065777	-1.23883	12.5143	-1.23883	5.5551	-1.23883	11.1161	-1.23883	7.62354	0.734909	-0.172921
0.631763	-1.9736	0.635763	-0.581432	0.634763	0.0987941	0.636763	0.246603	0.690763	-0.408518	0.691763	0.526795	0.692763	-0.404218	0.691763	0.0150566	-1.23798	9.02499	-1.23798	7.52103	-1.23798	7.23	-1.23798	9.83502	0.735763	0.0774791
0.632618	-2.16972	0.636618	-0.875027	0.635618	0.177735	0.637618	0.556889	0.691618	-0.351241	0.692618	0.128161	0.693618	-0.427607	0.692618	0.0707235	-1.23712	4.49909	-1.23712	8.5049	-1.23712	5.63468	-1.23712	11.2296	0.736618	0.22785
0.633472	-1.7496	0.637472	-0.815944	0.636472	0.00060567	0.638472	0.303232	0.692472	0.0903246	0.693472	2.14149	0.694472	-0.160944	0.693472	0.0649018	-1.23627	6.39149	-1.23627	6.69817	-1.23627	8.48073	-1.23627	12.1078	0.737472	-0.558175
0.634327	-1.59571	0.638327	-0.887766	0.637327	-0.123206	0.639327	0.424607	0.693327	-1.57459	0.694327	0.0984222	0.695327	-0.505523	0.694327	-0.0463863	-1.23541	5.30579	-1.23541	4.82735	-1.23541	7.20886	-1.23541	10.0917	0.738327	-0.282817
0.635181	-1.43491	0.639181	-0.860139	0.638181	0.0405208	0.640181	0.172311	0.694181	-1.19024	0.695181	0.55424	0.696181	-0.290435	0.695181	-0.0908869	-1.23456	7.24274	-1.23456	8.06733	-1.23456	12.5187	-1.23456	6.86823	0.739181	0.153376
0.636035	-1.3616	0.640035	-0.893941	0.639036	-0.0135833	0.641035	0.152528	0.695035	-2.60434	0.696035	-0.2174	0.697035	-0.751212	0.696035	-0.0847902	-1.23371	4.09175	-1.23371	9.54691	-1.23371	13.2686	-1.23371	7.73635	0.740035	-0.248881
0.63689	-1.6006	0.64089	-0.794358	0.63989	-0.213672	0.64189	0.503332	0.69589	-2.20068	0.69689	0.644759	0.69789	-0.267548	0.69689	-0.0180504	-1.23285	10.4317	-1.23285	8.66261	-1.23285	13.4683	-1.23285	7.21991	0.74089	-0.561615
0.637744	-1.62286	0.641744	-0.784789	0.640744	0.0568132	0.642744	0.535263	0.696744	-1.40778	0.697744	-0.795088	0.698744	-1.13475	0.697744	0.0807638	-1.232	10.5199	-1.232	7.959	-1.232	14.0971	-1.232	7.38008	0.741744	-0.496434
0.638599	-1.73554	0.642599	-0.726116	0.641599	0.135718	0.643599	0.338941	0.697599	-0.586793	0.698599	0.493642	0.699599	-0.648155	0.698599	0.052984	-1.23114	10.1697	-1.23114	7.91065	-1.23114	12.2874	-1.23114	9.6685	0.742599	-0.558811
0.639453	-1.56505	0.643453	-1.13259	0.642453	0.304143	0.644453	0.336324	0.698453	-0.869975	0.699453	-1.25495	0.700453	-0.849517	0.699453	0.145216	-1.23029	4.74083	-1.23029	11.3039	-1.23029	9.60137	-1.23029	9.93868	0.743453	-0.259663
0.640308	-1.61072	0.644308	-0.991995	0.643308	0.142509	0.645308	0.348406	0.699308	-0.894405	0.700308	-0.479131	0.701308	-0.959213	0.700308	0.0548267	-1.22943	5.02103	-1.22943	16.3442	-1.22943	11.9815	-1.22943	7.07571	0.744308	-0.176821
0.641162	-1.40107	0.645162	-0.787823	0.644162	-0.0261565	0.646162	0.607656	0.700162	-1.57375	0.701162	-1.78165	0.702162	-0.956992	0.701162	-0.112215	-1.22858	6.14259	-1.22858	14.5681	-1.22858	11.4863	-1.22858	6.73133	0.745162	-0.13257
0.642017	-1.86715	0.646016	-0.60958	0.645017	0.139731	0.647016	0.876314	0.701016	-1.10564	0.702016	-0.373397	0.703016	-0.244518	0.702016	-0.0718749	-1.22772	12.1444	-1.22772	14.5778	-1.22772	14.3514	-1.22772	9.39673	0.746016	0.0605008
0.642871	-2.1103	0.646871	-0.66628	0.645871	0.346974	0.647871	0.410486	0.701871	-1.00341	0.702871	-1.56329	0.703871	-0.368594	0.702871	0.0343196	-1.22687	8.27503	-1.22687	13.5681	-1.22687	16.4632	-1.22687	14.8123	0.746871	0.256902
0.643725	-2.06745	0.647725	-0.676955	0.646725	-0.0209645	0.648725	0.0822804	0.702725	-0.143688	0.703725	0.692069	0.704725	-0.0316546	0.703725	0.0384444	-1.22602	8.98966	-1.22602	11.0776	-1.22602	13.0866	-1.22602	8.91123	0.747725	0.151351
0.64458	-1.76958	0.64858	-0.680913	0.64758	0.298873	0.64958	-0.000801357	0.70358	-1.58967	0.70458	0.652655	0.70558	-0.601856	0.70458	0.0228943	-1.22516	8.34038	-1.22516	10.1197	-1.22516	9.39061	-1.22516	10.5476	0.74858	-0.0426871
0.645434	-1.6196	0.649434	-0.413982	0.648434	0.228498	0.650434	0.247084	0.704434	-1.63168	0.705434	1.58934	0.706434	-0.638932	0.705434	-0.0704961	-1.22431	13.8048	-1.22431	11.9001	-1.22431	12.9791	-1.22431	12.1517	0.749434	-0.106116
0.646289	-1.74163	0.650289	-0.424308	0.649289	0.321269	0.651289	0.261985	0.705289	-1.87538	0.706289	-0.862729	0.707289	-1.15442	0.706289	-0.0244262	-1.22345	14.5705	-1.22345	7.69391	-1.22345	11.676	-1.22345	10.0823	0.750289	-0.131844
0.647143	-2.252	0.651143	-0.550671	0.650143	-0.00518885	0.652143	0.48702	0.706143	-1.12911	0.707143	0.215337	0.708143	-0.579312	0.707143	-0.0220299	-1.2226	10.924	-1.2226	7.43797	-1.2226	17.2511	-1.2226	12.3654	0.751143	-0.157358
0.647998	-1.97699	0.651997	-0.564116	0.650998	0.245706	0.652997	0.479308	0.706997	-1.26263	0.707997	-0.357904	0.708997	-0.505411	0.707997	-0.0741258	-1.22174	8.21221	-1.22174	11.578	-1.22174	12.0799	-1.22174	9.55198	0.751997	0.0342277
0.648852	-2.20329	0.652852	-0.725702	0.651852	0.374841	0.653852	0.509422	0.707852	-0.614579	0.708852	0.6982	0.709852	-0.378623	0.708852	-0.0278999	-1.22089	11.4283	-1.22089	15.0568	-1.22089	12.2765	-1.22089	10.1397	0.752852	-0.361098
0.649706	-1.5894	0.653706	-0.503606	0.652706	0.703204	0.654706	0.369918	0.708706	-0.706921	0.709706	-1.19844	0.710706	-0.723507	0.709706	-0.0153439	-1.22003	11.0103	-1.22003	10.553	-1.22003	10.6491	-1.22003	6.77743	0.753706	0.391324
0.650561	-1.5494	0.654561	-0.539719	0.653561	0.484838	0.655561	0.57463	0.709561	-0.530093	0.710561	0.904248	0.711561	0.0701175	0.710561	0.0382536	-1.21918	12.0651	-1.21918	9.53614	-1.21918	13.1195	-1.21918	11.6669	0.754561	0.34625
0.651415	-1.79595	0.655415	-0.739208	0.654415	0.59035	0.656415	0.324265	0.710415	-1.04362	0.711415	0.355117	0.712415	-0.551626	0.711415	0.00169644	-1.21833	11.7568	-1.21833	7.42746	-1.21833	11.7231	-1.21833	10.8881	0.755415	0.54209
0.65227	-1.46757	0.65627	-0.769034	0.65527	0.29683	0.65727	0.2817	0.71127	-0.928986	0.71227	0.145005	0.71327	-0.574271	0.71227	-0.000329019	-1.21747	11.3907	-1.21747	11.4518	-1.21747	14.1936	-1.21747	11.8044	0.75627	-0.225044
0.653124	-0.856365	0.657124	-0.657888	0.656124	0.49141	0.658124	0.17462	0.712124	-1.82862	0.713124	-0.675282	0.714124	-0.82824	0.713124	-0.0465556	-1.21662	10.8655	-1.21662	14.5259	-1.21662	15.2145	-1.21662	12.321	0.757124	-0.123487
0.653979	-1.40511	0.657978	-0.508091	0.656979	0.265159	0.658979	0.415695	0.712978	-0.870453	0.713978	0.548705	0.714979	-0.548998	0.713978	-0.0725429	-1.21576	10.2054	-1.21576	18.6517	-1.21576	17.6339	-1.21576	13.1727	0.757978	-0.0457147
0.654833	-1.12195	0.658833	-0.907676	0.657833	0.178168	0.659833	0.126291	0.713833	-1.32068	0.714833	-0.82152	0.715833	-0.468585	0.714833	-0.0676296	-1.21491	7.41512	-1.21491	13.3205	-1.21491	13.2927	-1.21491	10.4592	0.758833	-0.248742
0.655687	-1.90292	0.659687	-0.939989	0.658687	0.0286399	0.660687	0.3644	0.714687	-0.477886	0.715687	-0.177809	0.716687	-0.944743	0.715687	-0.00691196	-1.21405	12.7816	-1.21405	11.7617	-1.21405	15.9168	-1.21405	11.8787	0.759687	-0.691239
0.656542	-2.0029	0.660542	-0.958191	0.659542	0.131637	0.661542	0.149009	0.715542	-0.855486	0.716542	-0.597824	0.717542	-0.977892	0.716542	-0.0139118	-1.2132	12.3115	-1.2132	11.1705	-1.2132	15.9052	-1.2132	11.2299	0.760542	-0.315509
0.657396	-2.17283	0.661396	-0.807337	0.660396	0.0274611	0.662396	0.285741	0.716396	-0.948244	0.717396	-0.271277	0.718396	-0.52881	0.717396	-0.0169531	-1.21234	9.9414	-1.21234	10.6855	-1.21234	13.8437	-1.21234	12.6388	0.761396	-0.715092
0.658251	-2.24209	0.662251	-0.589051	0.661251	0.393893	0.663251	0.163045	0.717251	-0.107757	0.718251	-0.630566	0.719251	-0.704909	0.718251	0.0192594	-1.21149	5.57277	-1.21149	9.47309	-1.21149	9.33132	-1.21149	13.824	0.762251	-0.135556
0.659105	-2.71318	0.663105	-0.651149	0.662105	0.408044	0.664105	0.161456	0.718105	0.56997	0.719105	0.418524	0.720105	-0.386755	0.719105	-0.0133712	-1.21064	8.56715	-1.21064	13.0909	-1.21064	13.0007	-1.21064	17.3461	0.763105	-0.0546706
0.65996	-2.06417	0.663959	-0.745668	0.66296	0.227399	0.66496	0.106787	0.718959	0.213229	0.719959	-0.531552	0.72096	-0.785565	0.719959	-0.109103	-1.20978	13.3061	-1.20978	12.8387	-1.20978	9.73004	-1.20978	13.5166	0.763959	-0.335016
0.660814	-1.70784	0.664814	-0.559612	0.663814	-0.0510453	0.665814	0.483816	0.719814	1.03065	0.720814	0.0795094	0.721814	-0.258838	0.720814	-0.130036	-1.20893	13.1961	-1.20893	16.27	-1.20893	10.3696	-1.20893	11.2684	0.764814	-0.524577
0.661668	-1.58899	0.665668	-0.6289	0.664669	0.0568799	0.666668	0.365094	0.720668	-0.665491	0.721668	-0.541049	0.722668	0.0275302	0.721668	-0.0974773	-1.20807	9.47843	-1.20807	14.6124	-1.20807	15.1769	-1.20807	7.95282	0.765668	-0.359687
0.662523	-1.53368	0.666523	-0.658983	0.665523	-0.125708	0.667523	0.56133	0.721523	-0.638584	0.722523	-0.0869087	0.723523	-0.144327	0.722523	-0.0953723	-1.20722	9.28007	-1.20722	15.0411	-1.20722	19.1382	-1.20722	13.9497	0.766523	-1.05911
0.663377	-1.69107	0.667377	-0.650106	0.666377	0.164632	0.668377	0.535037	0.722377	-1.75738	0.723377	0.107829	0.724377	-0.601939	0.723377	-0.112305	-1.20636	10.6884	-1.20636	11.5638	-1.20636	17.9899	-1.20636	11.8347	0.767377	-0.900449
0.664232	-1.95499	0.668232	-0.858196	0.667232	0.000886051	0.669232	0.679173	0.723232	-1.55309	0.724232	0.913183	0.725232	-0.38858	0.724232	-0.100257	-1.20551	12.6749	-1.20551	12.2796	-1.20551	18.7854	-1.20551	11.0454	0.768232	-0.635146
0.665086	-1.99804	0.669086	-0.72174	0.668086	0.0753297	0.670086	0.677495	0.724086	-1.42204	0.725086	-1.07812	0.726086	-0.84025	0.725086	-0.0585008	-1.20465	11.1044	-1.20465	10.1888	-1.20465	13.5925	-1.20465	13.84	0.769086	-0.199708
0.665941	-1.97044	0.66994	-0.523734	0.668941	-0.132386	0.670941	0.657754	0.72494	-0.312662	0.72594	-0.397339	0.726941	-0.667157	0.72594	0.0781177	-1.2038	16.243	-1.2038	10.1697	-1.2038	13.0929	-1.2038	13.461	0.76994	0.125308
0.666795	-2.06327	0.670795	-0.665448	0.669795	0.19402	0.671795	0.656302	0.725795	-0.864413	0.726795	-1.06303	0.727795	-1.17357	0.726795	-0.0359825	-1.20295	15.8646	-1.20295	9.52764	-1.20295	14.3705	-1.20295	13.2184	0.770795	0.30472
0.667649	-2.16241	0.671649	-0.966809	0.67065	0.0893355	0.672649	0.555532	0.726649	-0.0912011	0.727649	0.317565	0.728649	-1.02488	0.727649	-0.108643	-1.20209	13.6124	-1.20209	14.2785	-1.20209	18.5504	-1.20209	12.6488	0.771649	-0.3125
0.668504	-1.97013	0.672504	-0.785175	0.671504	0.305419	0.673504	0.358963	0.727504	-0.904579	0.728504	0.0705589	0.729504	-1.09699	0.728504	-0.0350588	-1.20124	14.018	-1.20124	15.25	-1.20124	19.6287	-1.20124	7.68406	0.772504	0.209956
0.669358	-2.15532	0.673358	-0.695167	0.672358	0.137939	0.674358	0.643125	0.728358	-0.761993	0.729358	0.34383	0.730358	-0.628977	0.729358	-0.109815	-1.20038	10.9346	-1.20038	16.6961	-1.20038	15.2169	-1.20038	12.3792	0.773358	-0.20187
0.670213	-1.65677	0.674213	-0.862742	0.673213	0.409791	0.675213	0.417798	0.729213	-0.588634	0.730213	-0.170321	0.731213	-0.712444	0.730213	-0.215961	-1.19953	10.8016	-1.19953	11.9969	-1.19953	10.2591	-1.19953	10.9108	0.774213	-0.197901
0.671067	-1.70783	0.675067	-1.05292	0.674067	0.229133	0.676067	0.465648	0.730067	-0.450842	0.731067	-0.0376996	0.732067	-0.503891	0.731067	-0.0750659	-1.19867	9.51504	-1.19867	13.0617	-1.19867	11.8117	-1.19867	12.7162	0.775067	-0.406243
0.671922	-1.85624	0.675922	-0.963486	0.674922	0.726043	0.676922	0.223658	0.730921	-1.59455	0.731922	-1.48799	0.732922	-0.335784	0.731922	0.0085883	-1.19782	12.6061	-1.19782	12.0423	-1.19782	11.6809	-1.19782	14.1846	0.775921	-0.417144
0.672776	-1.75163	0.676776	-0.968155	0.675776	0.630366	0.677776	0.222788	0.731776	-1.13095	0.732776	-0.921948	0.733776	-0.601473	0.732776	-0.0531624	-1.19696	13.2456	-1.19696	12.2568	-1.19696	17.2206	-1.19696	15.3384	0.776776	-0.673221
0.67363	-1.96229	0.67763	-0.791118	0.676631	0.343661	0.67863	0.0282523	0.73263	-0.178981	0.73363	-0.622592	0.73463	-0.478054	0.73363	-0.0132644	-1.19611	14.0719	-1.19611	6.01374	-1.19611	14.1643	-1.19611	15.4213	0.77763	-0.677961
0.674485	-2.31902	0.678485	-0.618638	0.677485	0.394595	0.679485	0.0391877	0.733485	-0.0761244	0.734485	-0.860019	0.735485	-0.581666	0.734485	0.067808	-1.19526	10.7977	-1.19526	9.8789	-1.19526	11.6861	-1.19526	16.4402	0.778485	-0.903976
0.675339	-1.91082	0.679339	-0.763297	0.678339	0.527621	0.680339	0.294389	0.734339	-1.48093	0.735339	0.240568	0.736339	-0.547848	0.735339	0.043126	-1.1944	11.4063	-1.1944	12.3886	-1.1944	8.22608	-1.1944	13.6651	0.779339	-0.62844
0.676194	-1.90702	0.680194	-0.795113	0.679194	0.34814	0.681194	0.150113	0.735194	-0.812308	0.736194	0.224372	0.737194	-0.446338	0.736194	0.10038	-1.19355	15.0947	-1.19355	13.3752	-1.19355	11.5965	-1.19355	13.1452	0.780194	-0.705508
0.677048	-1.6637	0.681048	-0.675335	0.680048	0.56627	0.682048	-0.109982	0.736048	-0.768126	0.737048	-0.242448	0.738048	-0.0489197	0.737048	0.0092191	-1.19269	12.4757	-1.19269	10.1568	-1.19269	13.6328	-1.19269	14.8362	0.781048	-0.363739
0.677903	-1.66793	0.681903	-0.643984	0.680903	0.714807	0.682903	-0.0399091	0.736902	-0.185849	0.737903	-0.289978	0.738903	0.0878	0.737903	0.0370204	-1.19184	10.8285	-1.19184	15.4355	-1.19184	16.4522	-1.19184	20.3641	0.781902	-0.369634
0.678757	-1.75318	0.682757	-0.410349	0.681757	0.7214	0.683757	0.154311	0.737757	-0.499776	0.738757	-0.608081	0.739757	-0.315979	0.738757	-0.0901348	-1.19098	12.8047	-1.19098	16.8604	-1.19098	16.4834	-1.19098	20.8096	0.782757	0.188545
0.679611	-2.14542	0.683611	-0.700089	0.682612	0.448619	0.684611	0.26887	0.738611	0.0284104	0.739611	-1.88676	0.740611	-0.620406	0.739611	-0.138464	-1.19013	9.12708	-1.19013	17.8277	-1.19013	21.0451	-1.19013	22.8044	0.783611	-0.419641
0.680466	-1.42296	0.684466	-0.748455	0.683466	0.538165	0.685466	0.265505	0.739466	-1.25643	0.740466	-1.53826	0.741466	-0.00303838	0.740466	-0.106482	-1.18928	10.5554	-1.18928	10.4989	-1.18928	17.8545	-1.18928	19.0393	0.784466	-0.337962
0.68132	-2.05875	0.68532	-0.636813	0.68432	0.486102	0.68632	0.37856	0.74032	-2.11811	0.74132	-1.76592	0.74232	-0.353663	0.74132	0.0811846	-1.18842	11.9092	-1.18842	12.5236	-1.18842	18.8469	-1.18842	24.8843	0.78532	-0.371884
0.682175	-1.80671	0.686175	-0.721808	0.685175	0.32837	0.687175	0.231521	0.741175	-1.60612	0.742175	-0.367201	0.743175	-0.953052	0.742175	0.0131861	-1.18757	14.1098	-1.18757	8.23606	-1.18757	17.4231	-1.18757	19.5776	0.786175	-0.278604
0.683029	-1.70526	0.687029	-0.985722	0.686029	0.0490561	0.688029	0.372305	0.742029	-1.58375	0.743029	0.114085	0.744029	-1.13365	0.743029	0.00892527	-1.18671	15.4392	-1.18671	12.681	-1.18671	16.4904	-1.18671	15.0314	0.787029	-0.509863
0.683884	-1.89202	0.687884	-0.667419	0.686884	0.184317	0.688884	0.416849	0.742884	-0.9931	0.743884	0.955235	0.744884	-0.55409	0.743884	-0.113747	-1.18586	14.4839	-1.18586	11.9649	-1.18586	13.0083	-1.18586	16.3698	0.787884	-0.731594
0.684738	-1.94064	0.688738	-0.611965	0.687738	0.0681754	0.689738	0.490976	0.743738	0.0464313	0.744738	0.730792	0.745738	-0.726353	0.744738	0.00970654	-1.185	10.6696	-1.185	9.47771	-1.185	14.0426	-1.185	15.7834	0.788738	-0.405913
0.685592	-1.67212	0.689592	-0.569931	0.688593	0.135898	0.690592	0.542529	0.744592	0.128586	0.745592	-0.327343	0.746592	-0.839021	0.745592	0.060409	-1.18415	14.1422	-1.18415	9.90233	-1.18415	12.5746	-1.18415	11.9551	0.789592	0.0247167
0.686447	-2.20175	0.690447	-0.726664	0.689447	0.120757	0.691447	0.470292	0.745447	0.272143	0.746447	-0.603408	0.747447	-0.693139	0.746447	-0.00594135	-1.18329	11.1468	-1.18329	13.6137	-1.18329	15.7658	-1.18329	11.3875	0.790447	0.023051
0.687301	-1.88384	0.691301	-0.618224	0.690301	0.174268	0.692301	0.0801484	0.746301	0.272767	0.747301	-0.313951	0.748301	-1.42167	0.747301	-0.0314575	-1.18244	11.9056	-1.18244	14.8098	-1.18244	14.4186	-1.18244	16.4598	0.791301	-0.00131767
0.688156	-2.04642	0.692156	-0.549128	0.691156	0.253234	0.693156	0.12613	0.747156	0.902537	0.748156	-0.775519	0.749156	-1.57712	0.748156	0.0327423	-1.18159	13.3396	-1.18159	17.3632	-1.18159	15.0413	-1.18159	16.8998	0.792156	-0.0756009
0.68901	-2.23668	0.69301	-0.432385	0.69201	0.3641	0.69401	0.0449731	0.74801	0.741402	0.74901	0.148223	0.75001	-0.564389	0.74901	0.024496	-1.18073	14.2268	-1.18073	13.8344	-1.18073	14.9855	-1.18073	14.8605	0.79301	0.238684
0.689865	-1.87347	0.693865	-0.650276	0.692865	0.0807925	0.694865	0.160463	0.748865	-0.0165918	0.749865	-0.380838	0.750865	-0.213747	0.749865	0.0267476	-1.17988	13.5586	-1.17988	15.2428	-1.17988	18.1315	-1.17988	18.1089	0.793865	-0.00148899
0.690719	-1.63231	0.694719	-0.33777	0.693719	0.0503644	0.695719	0.427532	0.749719	-1.14556	0.750719	-0.0323859	0.751719	-0.357475	0.750719	-0.0456428	-1.17902	12.03	-1.17902	9.15146	-1.17902	13.5615	-1.17902	16.4819	0.794719	0.398287
0.691573	-2.17716	0.695573	-0.294764	0.694574	0.168725	0.696573	0.59774	0.750573	-1.52505	0.751573	-1.21308	0.752573	-0.442811	0.751573	-0.122723	-1.17817	11.6684	-1.17817	11.836	-1.17817	14.2645	-1.17817	18.7898	0.795573	0.329381
0.692428	-1.7382	0.696428	-0.0749048	0.695428	0.339641	0.697428	0.353887	0.751428	-1.66171	0.752428	-0.151332	0.753428	-0.717603	0.752428	-0.113863	-1.17731	14.5552	-1.17731	10.0858	-1.17731	19.8	-1.17731	16.5927	0.796428	0.627158
0.693282	-1.75808	0.697282	-0.275489	0.696282	0.254804	0.698282	0.317955	0.752282	-1.3437	0.753282	0.468777	0.754282	-0.970552	0.753282	-0.0164485	-1.17646	10.7439	-1.17646	12.9529	-1.17646	22.0815	-1.17646	19.0017	0.797282	-0.0291045
0.694137	-1.45358	0.698137	-0.40627	0.697137	0.24146	0.699137	0.26771	0.753137	-1.17213	0.754137	0.345979	0.755137	-1.06937	0.754137	0.019206	-1.1756	12.0645	-1.1756	15.7863	-1.1756	14.5291	-1.1756	15.358	0.798137	-0.0399911
0.694991	-1.60938	0.698991	-0.360375	0.697991	0.0190078	0.699991	0.364847	0.753991	-1.01409	0.754991	0.0505773	0.755991	-1.66366	0.754991	0.0207786	-1.17475	6.71683	-1.17475	15.546	-1.17475	16.8948	-1.17475	15.7232	0.798991	-0.0602592
0.695846	-1.80919	0.699846	-0.413007	0.698846	0.0809793	0.700846	0.192507	0.754846	-1.11954	0.755846	0.539731	0.756846	-1.58173	0.755846	0.00346092	-1.1739	9.65351	-1.1739	14.8508	-1.1739	14.2553	-1.1739	16.6121	0.799846	-0.106758
0.6967	-1.97789	0.7007	-0.484497	0.6997	0.0179377	0.7017	0.19236	0.7557	-1.75274	0.7567	0.139505	0.7577	-1.13946	0.7567	0.00378573	-1.17304	7.93209	-1.17304	16.5037	-1.17304	13.7125	-1.17304	17.0176	0.8007	-0.33729
0.697554	-1.70522	0.701554	-0.683773	0.700555	0.142733	0.702554	-0.0107644	0.756554	-1.69106	0.757554	0.14284	0.758554	-0.328148	0.757554	0.0298551	-1.17219	8.75174	-1.17219	14.6169	-1.17219	14.2981	-1.17219	14.6014	0.801554	-0.64431
0.698409	-1.59487	0.702409	-1.09374	0.701409	0.000821201	0.703409	0.336467	0.757409	-1.17293	0.758409	-0.779987	0.759409	-0.53034	0.758409	-0.0489294	-1.17133	9.92419	-1.17133	15.3926	-1.17133	16.7516	-1.17133	16.2612	0.802409	-0.314773
0.699263	-1.70275	0.703263	-0.72599	0.702263	0.23742	0.704263	0.340054	0.758263	-1.17065	0.759263	-0.712237	0.760263	-0.359035	0.759263	-0.0209203	-1.17048	12.0198	-1.17048	14.834	-1.17048	14.1982	-1.17048	18.7591	0.803263	0.0568822
0.700118	-1.91563	0.704118	-0.714205	0.703118	0.523219	0.705118	0.385365	0.759118	-1.12273	0.760118	-0.871522	0.761118	-0.427563	0.760118	-0.0613203	-1.16962	8.17658	-1.16962	15.5844	-1.16962	14.0484	-1.16962	19.7723	0.804118	-0.649874
0.700972	-1.92491	0.704972	-0.806477	0.703972	0.439711	0.705972	0.203035	0.759972	-1.1252	0.760972	-0.187203	0.761972	-0.507184	0.760972	-0.0334356	-1.16877	16.384	-1.16877	12.0248	-1.16877	8.80274	-1.16877	14.5269	0.804972	-0.642887
0.701827	-1.82487	0.705827	-0.857824	0.704827	0.369075	0.706827	0.150264	0.760827	-1.85383	0.761827	-1.26939	0.762827	-0.750401	0.761827	-0.0658852	-1.16791	15.04	-1.16791	15.3897	-1.16791	13.2536	-1.16791	15.8888	0.805827	-0.638471
0.702681	-1.5449	0.706681	-0.570527	0.705681	0.381328	0.707681	0.110923	0.761681	-1.7594	0.762681	1.10579	0.763681	-1.18425	0.762681	-0.084404	-1.16706	18.7854	-1.16706	17.0357	-1.16706	12.7255	-1.16706	17.6982	0.806681	-0.486354
0.703536	-1.37769	0.707535	-0.560791	0.706536	0.208179	0.708535	0.280843	0.762535	-1.72738	0.763535	-0.641422	0.764535	-1.33821	0.763535	0.0110324	-1.16621	16.7764	-1.16621	16.7079	-1.16621	17.0043	-1.16621	15.9663	0.807535	-0.934441
0.70439	-1.45919	0.70839	-0.59603	0.70739	0.101386	0.70939	0.286092	0.76339	-0.826653	0.76439	0.274438	0.76539	-0.837056	0.76439	0.0254394	-1.16535	20.0153	-1.16535	13.1241	-1.16535	12.5079	-1.16535	13.8226	0.80839	-0.184067
0.705244	-2.05112	0.709244	-0.858525	0.708244	0.0236884	0.710244	0.227092	0.764244	-1.94402	0.765244	-0.523723	0.766244	-1.11782	0.765244	0.0354072	-1.1645	15.7504	-1.1645	14.9602	-1.1645	15.0889	-1.1645	16.3562	0.809244	-0.536311
0.706099	-2.14141	0.710099	-0.655675	0.709099	0.0341386	0.711099	0.248439	0.765099	-2.17707	0.766099	0.432333	0.767099	-0.901886	0.766099	-0.0187938	-1.16364	14.1819	-1.16364	14.0289	-1.16364	15.9912	-1.16364	18.2879	0.810099	-0.147294
0.706953	-2.01792	0.710953	-0.63071	0.709953	0.106929	0.711953	0.406282	0.765953	-2.48246	0.766953	-0.987647	0.767953	-1.6854	0.766953	-0.0304006	-1.16279	13.3322	-1.16279	17.2814	-1.16279	13.4288	-1.16279	18.0529	0.810953	0.0140693
0.707808	-1.72892	0.711808	-0.544755	0.710808	-0.0723601	0.712808	-0.117799	0.766808	-1.60915	0.767808	-0.141549	0.768808	-0.736292	0.767808	-0.0600209	-1.16193	15.5883	-1.16193	18.2027	-1.16193	11.2063	-1.16193	15.614	0.811808	0.223892
0.708662	-1.64096	0.712662	-0.753948	0.711662	0.0562106	0.713662	-0.195747	0.767662	-0.898343	0.768662	-0.714652	0.769662	-0.55893	0.768662	0.0366057	-1.16108	12.1502	-1.16108	15.7912	-1.16108	13.9667	-1.16108	14.474	0.812662	0.280083
0.709517	-2.05421	0.713516	-0.60106	0.712517	0.402957	0.714516	0.0741298	0.768516	0.541394	0.769516	0.527213	0.770516	-0.37515	0.769516	0.0499559	-1.16022	16.1875	-1.16022	14.3254	-1.16022	14.4607	-1.16022	15.5012	0.813516	0.270341
0.710371	-1.62442	0.714371	-0.336258	0.713371	0.173974	0.715371	0.567224	0.769371	-0.0661719	0.770371	-0.338892	0.771371	-0.843138	0.770371	0.0826158	-1.15937	15.4328	-1.15937	13.3103	-1.15937	14.7234	-1.15937	15.0754	0.814371	0.173431
0.711225	-1.48094	0.715225	-0.450823	0.714225	0.11945	0.716225	0.290662	0.770225	-0.2303	0.771225	1.28667	0.772225	-0.382752	0.771225	0.0586018	-1.15852	18.5044	-1.15852	12.0796	-1.15852	10.2002	-1.15852	16.404	0.815225	-0.388137
0.71208	-2.03303	0.71608	-0.622195	0.71508	-0.126634	0.71708	0.352263	0.77108	-0.50803	0.77208	-0.0850428	0.77308	-1.07456	0.77208	0.070977	-1.15766	15.6554	-1.15766	15.7426	-1.15766	13.391	-1.15766	16.6191	0.81608	-0.388441
0.712934	-2.20425	0.716934	-0.480126	0.715934	0.0629701	0.717934	0.237473	0.771934	-0.930347	0.772934	0.899597	0.773934	-0.578562	0.772934	0.0436655	-1.15681	22.2558	-1.15681	15.1445	-1.15681	12.8776	-1.15681	15.5597	0.816934	-0.170382
0.713789	-2.24887	0.717789	-0.635139	0.716789	0.0661498	0.718789	0.227835	0.772789	-0.899652	0.773789	-0.508605	0.774789	-0.884101	0.773789	0.0614684	-1.15595	18.3335	-1.15595	14.0642	-1.15595	11.8353	-1.15595	16.9803	0.817789	-0.0799478
0.714643	-2.1336	0.718643	-0.594509	0.717643	0.188891	0.719643	0.273275	0.773643	-0.381711	0.774643	0.300914	0.775643	-0.396026	0.774643	0.114986	-1.1551	20.6617	-1.1551	14.9863	-1.1551	13.7931	-1.1551	15.3006	0.818643	0.0791076
0.715498	-1.8722	0.719497	-0.718075	0.718498	0.231988	0.720498	0.266075	0.774497	-0.881253	0.775497	-0.947459	0.776498	-0.314745	0.775497	0.0918827	-1.15424	19.1891	-1.15424	11.3014	-1.15424	19.4516	-1.15424	17.4196	0.819497	0.0740287
0.716352	-1.76576	0.720352	-0.823414	0.719352	0.312125	0.721352	0.195666	0.775352	-0.124908	0.776352	0.536599	0.777352	-0.0700056	0.776352	0.0896846	-1.15339	20.3202	-1.15339	14.8519	-1.15339	19.2576	-1.15339	20.1876	0.820352	-0.170768
0.717206	-1.97549	0.721206	-0.90859	0.720207	0.26814	0.722206	0.170852	0.776206	-0.590967	0.777206	-0.594138	0.778206	-0.494752	0.777206	-0.016635	-1.15253	17.6729	-1.15253	18.829	-1.15253	14.2412	-1.15253	21.2031	0.821206	-0.0138715
0.718061	-1.91943	0.722061	-0.918811	0.721061	0.286584	0.723061	0.253012	0.777061	-0.013494	0.778061	1.0427	0.779061	0.0199745	0.778061	-0.140229	-1.15168	19.7313	-1.15168	18.8312	-1.15168	14.4625	-1.15168	19.4778	0.822061	-0.192966
0.718915	-1.52644	0.722915	-1.00525	0.721915	0.192132	0.723915	0.0988992	0.777915	-0.175794	0.778915	-0.22252	0.779915	-0.163994	0.778915	-0.108652	-1.15083	15.6166	-1.15083	17.6478	-1.15083	16.3106	-1.15083	17.1747	0.822915	-0.273137
0.71977	-1.69192	0.72377	-0.857698	0.72277	0.164851	0.72477	0.0526044	0.77877	-0.606565	0.77977	0.849872	0.78077	0.320673	0.77977	0.00978613	-1.14997	15.8498	-1.14997	15.7623	-1.14997	14.163	-1.14997	14.7028	0.82377	-0.154367
0.720624	-1.9	0.724624	-0.664797	0.723624	0.249023	0.725624	0.114197	0.779624	-1.493	0.780624	-0.324321	0.781624	-0.304686	0.780624	0.0842264	-1.14912	14.9719	-1.14912	11.1783	-1.14912	12.8643	-1.14912	20.0019	0.824624	-0.301643
0.721479	-1.76852	0.725478	-0.606003	0.724479	0.0767221	0.726479	0.154177	0.780478	-1.56013	0.781478	1.38922	0.782479	-0.258121	0.781478	0.00365982	-1.14826	17.6537	-1.14826	10.6195	-1.14826	15.819	-1.14826	18.0299	0.825478	-0.417958
0.722333	-1.44622	0.726333	-0.94409	0.725333	0.199515	0.727333	-0.0150926	0.781333	-1.99408	0.782333	-0.299032	0.783333	-1.02388	0.782333	-0.00839955	-1.14741	17.3326	-1.14741	14.0402	-1.14741	19.0658	-1.14741	16.9355	0.826333	-0.288123
0.723187	-1.70405	0.727187	-0.796856	0.726188	0.379798	0.728187	-0.29727	0.782187	-2.08915	0.783187	0.484547	0.784187	-0.382507	0.783187	0.107258	-1.14655	19.4887	-1.14655	19.3036	-1.14655	15.988	-1.14655	17.3343	0.827187	0.0203851
0.724042	-1.89257	0.728042	-1.0391	0.727042	0.410586	0.729042	-0.601432	0.783042	-1.78315	0.784042	-0.496804	0.785042	-0.923048	0.784042	0.047416	-1.1457	15.3406	-1.1457	17.5322	-1.1457	15.645	-1.1457	16.7919	0.828042	0.212495
0.724896	-1.64086	0.728896	-0.808786	0.727896	0.135297	0.729896	-0.683249	0.783896	-1.98932	0.784896	0.756013	0.785896	-0.56893	0.784896	0.0201222	-1.14484	16.9037	-1.14484	15.994	-1.14484	21.9429	-1.14484	16.1725	0.828896	0.263606
0.725751	-1.93493	0.729751	-0.644499	0.728751	0.0850802	0.730751	-0.325484	0.784751	-1.69445	0.785751	-0.813504	0.786751	-0.878435	0.785751	-0.00214324	-1.14399	15.5448	-1.14399	11.8128	-1.14399	24.4341	-1.14399	16.8888	0.829751	-0.00492985
0.726605	-2.0065	0.730605	-0.548635	0.729605	-0.084056	0.731605	0.00251552	0.785605	-1.48983	0.786605	0.0739383	0.787605	-0.186163	0.786605	-0.100364	-1.14314	15.8964	-1.14314	12.4328	-1.14314	19.2728	-1.14314	16.0662	0.830605	-0.416848
0.72746	-1.73379	0.73146	-0.84599	0.73046	-0.209712	0.73246	-0.0253904	0.786459	-1.30389	0.78746	-0.491403	0.78846	-0.415059	0.78746	-0.0886243	-1.14228	12.374	-1.14228	15.2605	-1.14228	15.8112	-1.14228	17.7166	0.831459	0.00791615
0.728314	-2.20559	0.732314	-0.832568	0.731314	-0.108623	0.733314	0.327664	0.787314	-0.916245	0.788314	0.967944	0.789314	-0.0660155	0.788314	-0.0473343	-1.14143	17.0429	-1.14143	17.483	-1.14143	14.1413	-1.14143	22.0961	0.832314	-0.213395
0.729168	-2.07068	0.733168	-0.785231	0.732169	0.253108	0.734168	-0.0129239	0.788168	-0.573764	0.789168	-0.656279	0.790168	-0.555958	0.789168	0.0105484	-1.14057	17.7186	-1.14057	18.0484	-1.14057	14.0546	-1.14057	18.2346	0.833168	-0.497254
0.730023	-2.05404	0.734023	-0.979684	0.733023	0.218476	0.735023	-0.234737	0.789023	-0.607383	0.790023	0.188724	0.791023	-0.534973	0.790023	0.124084	-1.13972	21.1931	-1.13972	18.4796	-1.13972	18.8157	-1.13972	17.0715	0.834023	-0.432441
0.730877	-1.70257	0.734877	-0.92772	0.733877	0.117589	0.735877	0.012091	0.789877	-1.90531	0.790877	-0.440206	0.791877	-0.866125	0.790877	0.091884	-1.13886	18.8551	-1.13886	18.2834	-1.13886	17.8003	-1.13886	20.3741	0.834877	-0.59827
0.731732	-2.00463	0.735732	-0.880873	0.734732	0.0256051	0.736732	0.167476	0.790732	-0.923641	0.791732	0.0211681	0.792732	-0.507795	0.791732	0.0130174	-1.13801	17.9265	-1.13801	13.8693	-1.13801	16.1008	-1.13801	15.0661	0.835732	-0.357282
0.732586	-2.14964	0.736586	-0.929123	0.735586	0.430257	0.737586	-0.000160901	0.791586	-1.3099	0.792586	-0.631166	0.793586	-0.556165	0.792586	0.0443411	-1.13715	16.024	-1.13715	10.8581	-1.13715	15.8227	-1.13715	14.9758	0.836586	-0.0872997
0.733441	-2.00022	0.737441	-0.925083	0.736441	0.226737	0.738441	0.0151717	0.79244	-0.598037	0.793441	0.902995	0.794441	-0.513558	0.793441	0.0313617	-1.1363	15.1779	-1.1363	13.4602	-1.1363	15.3266	-1.1363	17.7509	0.83744	-0.770018
0.734295	-1.87216	0.738295	-0.962169	0.737295	0.212194	0.739295	-0.038409	0.793295	-2.05487	0.794295	-0.906419	0.795295	-0.731724	0.794295	0.00291885	-1.13545	14.7526	-1.13545	15.3425	-1.13545	14.4006	-1.13545	18.9864	0.838295	-0.294638
0.735149	-1.90418	0.739149	-0.913794	0.73815	0.120721	0.740149	0.0652873	0.794149	-1.18734	0.795149	0.38537	0.796149	-0.822912	0.795149	0.0540334	-1.13459	17.4729	-1.13459	17.8878	-1.13459	14.6273	-1.13459	21.5056	0.839149	-0.43651
0.736004	-2.05821	0.740004	-0.90791	0.739004	-0.0312852	0.741004	0.315628	0.795004	-0.777944	0.796004	-1.35584	0.797004	-1.22414	0.796004	0.0767489	-1.13374	15.4449	-1.13374	14.6845	-1.13374	14.5812	-1.13374	19.9041	0.840004	-0.697609
0.736858	-2.33631	0.740858	-0.867397	0.739858	0.0280141	0.741858	0.749204	0.795858	-1.4343	0.796858	-0.131047	0.797858	-0.779146	0.796858	0.0748359	-1.13288	19.3305	-1.13288	17.5963	-1.13288	15.4473	-1.13288	18.1768	0.840858	-0.783774
0.737713	-2.32616	0.741713	-1.06287	0.740713	0.0987082	0.742713	0.758666	0.796713	-1.68719	0.797713	-0.953902	0.798713	-0.913014	0.797713	0.037528	-1.13203	17.0979	-1.13203	18.91	-1.13203	13.6828	-1.13203	17.4374	0.841713	-0.929419
0.738567	-2.17532	0.742567	-1.07866	0.741567	-0.0203601	0.743567	0.68165	0.797567	-1.16198	0.798567	0.295674	0.799567	-0.878582	0.798567	0.0419486	-1.13117	21.748	-1.13117	20.0999	-1.13117	17.3311	-1.13117	22.896	0.842567	-0.797959
0.739422	-1.68136	0.743422	-1.04785	0.742422	0.0105449	0.744422	0.853395	0.798421	-0.962509	0.799422	-0.713334	0.800422	-0.679733	0.799422	-0.0051969	-1.13032	19.8147	-1.13032	17.9548	-1.13032	15.3761	-1.13032	19.0224	0.843421	-0.603394
0.740276	-1.82003	0.744276	-1.04211	0.743276	-0.263616	0.745276	0.727544	0.799276	-0.739699	0.800276	1.24823	0.801276	-0.407453	0.800276	-0.0549759	-1.12946	23.6733	-1.12946	19.2576	-1.12946	17.7485	-1.12946	14.6628	0.844276	-0.594456
0.74113	-1.84921	0.74513	-1.08337	0.744131	-0.073882	0.74613	0.462445	0.80013	-1.01268	0.80113	0.708415	0.80213	-0.306649	0.80113	-0.0534868	-1.12861	20.7811	-1.12861	19.1061	-1.12861	21.7511	-1.12861	13.3313	0.84513	-0.586841
0.741985	-2.32237	0.745985	-1.02478	0.744985	-0.128869	0.746985	0.287357	0.800985	-1.00866	0.801985	1.57597	0.802985	-0.327828	0.801985	0.00321564	-1.12776	19.175	-1.12776	18.5971	-1.12776	21.8983	-1.12776	18.2794	0.845985	-0.683293
0.742839	-2.11915	0.746839	-0.946487	0.745839	-0.313247	0.747839	0.0437377	0.801839	-1.94295	0.802839	0.675641	0.803839	-1.17163	0.802839	-0.103144	-1.1269	12.9869	-1.1269	18.1427	-1.1269	17.2845	-1.1269	17.7679	0.846839	-0.197016
0.743694	-1.68243	0.747694	-0.854802	0.746694	-0.437173	0.748694	0.0197065	0.802694	-1.15535	0.803694	1.87048	0.804694	-0.759265	0.803694	0.0217303	-1.12605	15.6013	-1.12605	19.9243	-1.12605	16.1778	-1.12605	18.517	0.847694	-0.306936
0.744548	-1.50401	0.748548	-0.978312	0.747548	-0.284863	0.749548	0.197421	0.803548	-2.3222	0.804548	-0.0388655	0.805548	-0.64816	0.804548	0.0504829	-1.12519	16.714	-1.12519	16.1656	-1.12519	18.1043	-1.12519	16.7835	0.848548	-0.00563461
0.745403	-1.8679	0.749403	-0.656883	0.748403	-0.166236	0.750403	0.427339	0.804403	-2.17226	0.805403	0.734583	0.806403	-0.0135867	0.805403	-0.00345039	-1.12434	17.5862	-1.12434	18.8919	-1.12434	20.8058	-1.12434	17.943	0.849403	0.360628
0.746257	-1.67676	0.750257	-0.740565	0.749257	-0.00616732	0.751257	0.348769	0.805257	-3.76209	0.806257	-0.118323	0.807257	-0.659226	0.806257	-0.0393803	-1.12348	16.7733	-1.12348	18.2297	-1.12348	18.7506	-1.12348	12.5943	0.850257	0.374452
0.747111	-1.80918	0.751111	-0.475891	0.750112	0.0831498	0.752111	0.202411	0.806111	-2.2479	0.807111	0.360124	0.808111	-0.537843	0.807111	-0.0126254	-1.12263	16.8572	-1.12263	16.4998	-1.12263	22.5874	-1.12263	13.5845	0.851111	-0.087423
0.747966	-1.48796	0.751966	-0.376539	0.750966	0.215152	0.752966	0.264041	0.806966	-2.50906	0.807966	-0.196248	0.808966	-0.641275	0.807966	0.0148178	-1.12178	16.8059	-1.12178	13.9591	-1.12178	17.0621	-1.12178	21.2953	0.851966	-0.055508
0.74882	-1.85437	0.75282	-0.406914	0.75182	-0.0591002	0.75382	0.38765	0.80782	-1.27927	0.80882	0.728642	0.80982	0.328881	0.80882	0.0405374	-1.12092	14.101	-1.12092	14.2877	-1.12092	17.672	-1.12092	23.4065	0.85282	-0.412873
0.749675	-1.7893	0.753675	-0.496151	0.752675	0.216891	0.754675	0.156314	0.808675	-1.27861	0.809675	-0.0302762	0.810675	-0.129071	0.809675	0.0577527	-1.12007	11.3196	-1.12007	16.6963	-1.12007	16.6195	-1.12007	23.2291	0.853675	-0.20431
0.750529	-1.51207	0.754529	-0.747869	0.753529	0.225997	0.755529	0.333957	0.809529	-0.564024	0.810529	0.327109	0.811529	-0.302735	0.810529	-0.0826557	-1.11921	13.5767	-1.11921	17.8361	-1.11921	20.7997	-1.11921	23.1732	0.854529	-0.512104
0.751384	-1.49284	0.755384	-0.66027	0.754384	-0.00853625	0.756384	0.0892299	0.810384	-0.660899	0.811384	-1.0439	0.812384	-0.707682	0.811384	-0.116777	-1.11836	11.5657	-1.11836	15.5139	-1.11836	18.2344	-1.11836	18.1222	0.855384	-0.0590947
0.752238	-1.86819	0.756238	-0.639826	0.755238	-0.180205	0.757238	-0.0867102	0.811238	-0.0189409	0.812238	0.730038	0.813238	-0.10901	0.812238	0.0325491	-1.1175	12.4175	-1.1175	18.1323	-1.1175	17.7767	-1.1175	19.1413	0.856238	-0.0108468
0.753092	-1.69445	0.757092	-0.679096	0.756093	0.0719005	0.758092	-0.324492	0.812092	-0.588068	0.813092	0.00876867	0.814092	-0.157056	0.813092	0.00876605	-1.11665	14.3581	-1.11665	20.3604	-1.11665	12.6948	-1.11665	18.4044	0.857092	0.552283
0.753947	-1.99755	0.757947	-0.70066	0.756947	0.109824	0.758947	0.0570924	0.812947	-0.46546	0.813947	1.67885	0.814947	-0.111209	0.813947	-0.0270747	-1.11579	18.9218	-1.11579	20.9719	-1.11579	16.2996	-1.11579	20.5073	0.857947	0.0422862
0.754801	-1.9164	0.758801	-0.595921	0.757801	0.0925418	0.759801	-0.113716	0.813801	-1.20555	0.814801	1.19744	0.815801	-0.281629	0.814801	-0.0419146	-1.11494	18.7772	-1.11494	18.0203	-1.11494	15.1485	-1.11494	21.0052	0.858801	-0.17552
0.755656	-1.74031	0.759656	-0.591862	0.758656	-0.262639	0.760656	0.0266578	0.814656	-0.450609	0.815656	1.90242	0.816656	-0.274572	0.815656	-0.06338	-1.11409	19.0874	-1.11409	20.537	-1.11409	15.8176	-1.11409	19.5001	0.859656	-0.492036
0.75651	-1.73531	0.76051	-0.506061	0.75951	0.18307	0.76151	0.100207	0.81551	-1.429	0.81651	0.587897	0.81751	-0.590354	0.81651	-0.0673325	-1.11323	18.4124	-1.11323	20.3658	-1.11323	13.3628	-1.11323	18.5189	0.86051	0.0821635
0.757365	-1.95614	0.761365	-0.552583	0.760365	0.14531	0.762365	0.178858	0.816365	-0.857048	0.817365	0.247601	0.818365	-0.345916	0.817365	-0.0833322	-1.11238	17.2885	-1.11238	19.0856	-1.11238	18.9805	-1.11238	18.0496	0.861365	0.0946773
0.758219	-1.79358	0.762219	-0.589799	0.761219	0.018674	0.763219	0.200011	0.817219	-1.29632	0.818219	-0.914038	0.819219	-0.87074	0.818219	-0.114647	-1.11152	17.8111	-1.11152	15.089	-1.11152	21.0709	-1.11152	20.3922	0.862219	0.339233
0.759073	-1.98141	0.763073	-0.746985	0.762074	-0.15364	0.764073	0.16756	0.818073	-0.751343	0.819073	0.261198	0.820073	-0.613797	0.819073	-0.121511	-1.11067	17.3607	-1.11067	17.4465	-1.11067	22.649	-1.11067	23.1004	0.863073	-0.000548057
0.759928	-1.75567	0.763928	-0.797442	0.762928	-0.0293511	0.764928	-0.154253	0.818928	-1.2674	0.819928	0.215315	0.820928	-0.857817	0.819928	-0.0643976	-1.10981	17.2798	-1.10981	16.6323	-1.10981	18.643	-1.10981	21.42	0.863928	0.1643
0.760782	-1.99988	0.764782	-0.924837	0.763782	-0.311908	0.765782	-0.15219	0.819782	-1.11514	0.820782	1.52228	0.821782	-0.665461	0.820782	-0.0697059	-1.10896	22.2324	-1.10896	19.6617	-1.10896	16.5717	-1.10896	21.2297	0.864782	0.00898678
0.761637	-1.89235	0.765637	-0.683674	0.764637	-0.00694362	0.766637	-0.21173	0.820637	-0.758065	0.821637	0.342491	0.822637	-0.998324	0.821637	-0.0316034	-1.1081	20.6363	-1.1081	17.2471	-1.1081	15.5612	-1.1081	21.6043	0.865637	0.0286881
0.762491	-1.5045	0.766491	-0.484189	0.765491	-0.242417	0.767491	0.125926	0.821491	-0.5297	0.822491	0.838591	0.823491	-0.348922	0.822491	0.0302067	-1.10725	14.8289	-1.10725	23.0169	-1.10725	19.0925	-1.10725	21.5049	0.866491	0.172653
0.763346	-1.94084	0.767346	-0.340651	0.766346	0.0126487	0.768346	0.0136121	0.822346	-0.482461	0.823346	0.488696	0.824346	-0.0316475	0.823346	0.0354173	-1.1064	12.6338	-1.1064	19.9567	-1.1064	16.9255	-1.1064	17.8389	0.867346	0.5896
0.7642	-2.05247	0.7682	-0.513222	0.7672	-0.330384	0.7692	0.14144	0.8232	-0.134877	0.8242	1.04775	0.8252	-0.0459311	0.8242	0.0618421	-1.10554	19.4471	-1.10554	19.86	-1.10554	20.7041	-1.10554	17.339	0.8682	0.674637
0.765055	-1.71436	0.769054	-0.359314	0.768055	-0.205716	0.770054	0.0182669	0.824054	-0.503592	0.825054	0.857069	0.826054	-0.613252	0.825054	0.105853	-1.10469	20.6157	-1.10469	21.2562	-1.10469	22.0839	-1.10469	17.7342	0.869054	0.760914
0.765909	-2.04684	0.769909	-0.245828	0.768909	-0.0384417	0.770909	-0.129824	0.824909	-0.357038	0.825909	0.306933	0.826909	-0.430749	0.825909	0.0987639	-1.10383	23.2933	-1.10383	22.8852	-1.10383	23.9449	-1.10383	18.3754	0.869909	0.206734
0.766763	-1.73864	0.770763	-0.470484	0.769763	0.0769263	0.771763	-0.273637	0.825763	-0.96323	0.826763	-0.523442	0.827763	-0.806489	0.826763	0.0106372	-1.10298	23.2969	-1.10298	17.4908	-1.10298	20.9567	-1.10298	15.767	0.870763	0.369208
0.767618	-1.882	0.771618	-0.442943	0.770618	0.0759458	0.772618	-0.0989468	0.826618	-0.0354796	0.827618	-0.299412	0.828618	-0.757365	0.827618	0.0202301	-1.10212	20.4777	-1.10212	19.5262	-1.10212	22.106	-1.10212	21.2468	0.871618	0.166819
0.768472	-1.49367	0.772472	-0.741804	0.771472	-0.0783891	0.773472	0.183986	0.827472	-1.64979	0.828472	0.153112	0.829472	-0.904194	0.828472	-0.0135998	-1.10127	20.0552	-1.10127	19.0346	-1.10127	20.2173	-1.10127	19.9976	0.872472	0.640896
0.769327	-1.79074	0.773327	-0.701867	0.772327	-0.350314	0.774327	0.349349	0.828327	-1.22659	0.829327	0.818012	0.830327	-0.161582	0.829327	-0.00692913	-1.10041	20.5985	-1.10041	18.1467	-1.10041	22.6368	-1.10041	19.4015	0.873327	-0.00489109
0.770181	-1.75629	0.774181	-0.364203	0.773181	-0.0808839	0.775181	0.117709	0.829181	-1.46989	0.830181	1.01797	0.831181	-0.179451	0.830181	-0.0271451	-1.09956	21.8118	-1.09956	17.0878	-1.09956	24.589	-1.09956	21.1036	0.874181	0.185976
0.771036	-1.58984	0.775035	-0.414129	0.774036	-0.205016	0.776035	0.639072	0.830035	-1.99713	0.831035	0.629218	0.832035	-0.642267	0.831035	0.0358169	-1.09871	21.1414	-1.09871	25.059	-1.09871	29.2717	-1.09871	21.4169	0.875035	0.15642
0.77189	-1.72361	0.77589	-0.197553	0.77489	-0.120664	0.77689	0.219767	0.83089	-1.29526	0.83189	0.243803	0.83289	-0.473639	0.83189	0.111567	-1.09785	17.8948	-1.09785	24.774	-1.09785	24.4269	-1.09785	17.153	0.87589	0.227202
0.772744	-1.7123	0.776744	-0.302694	0.775744	-0.153298	0.777744	0.125891	0.831744	-0.281024	0.832744	0.397007	0.833744	-1.06068	0.832744	0.0480214	-1.097	15.9545	-1.097	25.5937	-1.097	22.8641	-1.097	20.8877	0.876744	0.0974296
0.773599	-1.58473	0.777599	-0.576604	0.776599	-0.365647	0.778599	-0.138582	0.832599	-0.831364	0.833599	-0.239622	0.834599	-0.651354	0.833599	0.0529195	-1.09614	19.6378	-1.09614	23.2529	-1.09614	17.5019	-1.09614	21.9472	0.877599	0.288433
0.774453	-2.24016	0.778453	-0.713703	0.777453	-0.0197688	0.779453	0.113875	0.833453	-0.814434	0.834453	-1.00263	0.835453	-0.487958	0.834453	0.161983	-1.09529	18.5471	-1.09529	22.177	-1.09529	22.2266	-1.09529	22.3761	0.878453	0.108642
0.775308	-2.05626	0.779308	-0.498359	0.778308	0.123448	0.780308	-0.127157	0.834308	-2.639	0.835308	0.60966	0.836308	-0.608571	0.835308	0.0620505	-1.09443	22.3709	-1.09443	19.007	-1.09443	18.7857	-1.09443	16.4466	0.879308	-0.146264
0.776162	-1.97598	0.780162	-0.658823	0.779162	0.142476	0.781162	0.127479	0.835162	-2.44616	0.836162	1.3286	0.837162	-0.566835	0.836162	0.188529	-1.09358	22.4533	-1.09358	19.6472	-1.09358	21.0853	-1.09358	20.009	0.880162	-0.488029
0.777017	-1.74723	0.781016	-0.995202	0.780017	0.260848	0.782017	0.160145	0.836016	-1.92987	0.837016	0.717491	0.838017	-0.725663	0.837016	0.0884514	-1.09272	19.3519	-1.09272	18.5805	-1.09272	22.6115	-1.09272	19.2665	0.881016	0.1319
0.777871	-1.91299	0.781871	-0.978895	0.780871	0.0976361	0.782871	0.123006	0.836871	-0.67494	0.837871	0.817366	0.838871	-0.662768	0.837871	0.0863971	-1.09187	10.4682	-1.09187	21.0927	-1.09187	19.7679	-1.09187	20.5615	0.881871	-0.331656
0.778725	-1.67476	0.782725	-0.825778	0.781726	0.282605	0.783725	-0.0652988	0.837725	-0.606068	0.838725	1.51214	0.839725	-0.921013	0.838725	0.0730808	-1.09102	15.1728	-1.09102	18.8284	-1.09102	16.9158	-1.09102	24.4873	0.882725	0.217597
0.77958	-1.69682	0.78358	-0.881118	0.78258	0.067748	0.78458	0.0899064	0.83858	-1.05937	0.83958	0.708907	0.84058	-1.2618	0.83958	0.0288627	-1.09016	15.8675	-1.09016	22.51	-1.09016	20.9733	-1.09016	22.9682	0.88358	-0.0786673
0.780434	-1.5633	0.784434	-0.633595	0.783434	-0.106334	0.785434	0.0893948	0.839434	-0.998687	0.840434	0.547528	0.841434	-0.667546	0.840434	0.0544446	-1.08931	22.0026	-1.08931	19.5941	-1.08931	18.5233	-1.08931	20.2548	0.884434	0.0791852
0.781289	-1.25561	0.785289	-0.837978	0.784289	-0.145429	0.786289	-0.0407737	0.840289	-0.22924	0.841289	0.0348872	0.842289	-0.974752	0.841289	0.0594811	-1.08845	19.44	-1.08845	20.38	-1.08845	23.8435	-1.08845	25.9228	0.885289	-0.53141
0.782143	-0.967102	0.786143	-0.920249	0.785143	0.161645	0.787143	-0.034785	0.841143	-0.175757	0.842143	0.554315	0.843143	-1.11664	0.842143	0.0405508	-1.0876	24.8317	-1.0876	17.0488	-1.0876	19.4325	-1.0876	18.7501	0.886143	-0.336903
0.782998	-1.24567	0.786997	-0.818376	0.785998	0.423737	0.787998	0.40163	0.841997	-0.724664	0.842997	-0.0562659	0.843998	-1.29374	0.842997	0.151518	-1.08674	21.6042	-1.08674	19.6447	-1.08674	22.593	-1.08674	17.9428	0.886997	-0.778548
0.783852	-1.36155	0.787852	-0.9909	0.786852	0.611342	0.788852	0.256518	0.842852	-1.10038	0.843852	1.59811	0.844852	-1.07432	0.843852	0.127553	-1.08589	23.0003	-1.08589	17.5176	-1.08589	19.3822	-1.08589	17.5335	0.887852	-0.762976
0.784706	-1.80662	0.788706	-1.14845	0.787707	0.319135	0.789706	0.419704	0.843706	-1.25868	0.844706	0.100597	0.845706	-1.21992	0.844706	0.0824179	-1.08503	18.9393	-1.08503	19.9165	-1.08503	18.4332	-1.08503	21.8435	0.888706	-0.755418
0.785561	-1.60565	0.789561	-0.86783	0.788561	0.385024	0.790561	0.337469	0.844561	-1.20119	0.845561	1.52321	0.846561	-0.294576	0.845561	0.0696129	-1.08418	20.3198	-1.08418	12.61	-1.08418	19.8331	-1.08418	22.5649	0.889561	-0.397044
0.786415	-1.82681	0.790415	-0.991975	0.789415	0.297713	0.791415	0.412433	0.845415	-1.25266	0.846415	1.34977	0.847415	-0.60554	0.846415	0.167165	-1.08333	17.2891	-1.08333	18.1647	-1.08333	24.6922	-1.08333	18.7192	0.890415	0.087252
0.78727	-1.66343	0.79127	-0.758534	0.79027	0.341849	0.79227	0.433468	0.84627	-0.788231	0.84727	1.26184	0.84827	-0.420011	0.84727	0.112811	-1.08247	17.5953	-1.08247	17.9037	-1.08247	19.0226	-1.08247	21.5928	0.89127	0.254115
0.788124	-2.12432	0.792124	-0.72215	0.791124	0.194114	0.793124	0.363189	0.847124	-0.627364	0.848124	-0.461574	0.849124	-0.380401	0.848124	0.134422	-1.08162	17.7721	-1.08162	20.2786	-1.08162	20.3903	-1.08162	20.0976	0.892124	0.0577863
0.788979	-2.04692	0.792979	-1.00892	0.791979	0.0981875	0.793979	0.179505	0.847978	-0.698791	0.848979	0.900171	0.849979	-0.337267	0.848979	0.0716127	-1.08076	25.4166	-1.08076	18.7512	-1.08076	20.3175	-1.08076	18.7134	0.892978	0.351497
0.789833	-1.83807	0.793833	-1.14973	0.792833	-0.14384	0.794833	-0.0419801	0.848833	-0.166191	0.849833	0.589448	0.850833	-1.0161	0.849833	0.0325566	-1.07991	22.5679	-1.07991	18.7939	-1.07991	24.3037	-1.07991	21.9203	0.893833	-0.13241
0.790687	-2.00905	0.794687	-0.773095	0.793688	-0.144904	0.795687	-0.1205	0.849687	-0.424559	0.850687	1.42736	0.851687	-0.410749	0.850687	0.0796552	-1.07905	20.8411	-1.07905	16.7365	-1.07905	21.5879	-1.07905	20.0303	0.894687	-0.0977786
0.791542	-2.41633	0.795542	-0.868829	0.794542	-0.184451	0.796542	0.261129	0.850542	-0.332123	0.851542	-0.090469	0.852542	-0.691113	0.851542	-0.036615	-1.0782	21.7577	-1.0782	18.5663	-1.0782	25.1192	-1.0782	22.8194	0.895542	0.21386
0.792396	-2.1311	0.796396	-0.798926	0.795396	-0.0769319	0.797396	0.161972	0.851396	0.293565	0.852396	1.07771	0.853396	-0.651268	0.852396	-0.048843	-1.07734	26.4391	-1.07734	18.5135	-1.07734	22.5167	-1.07734	21.4495	0.896396	0.401945
0.793251	-1.69214	0.797251	-0.790722	0.796251	-0.0984164	0.798251	0.224107	0.852251	0.0451012	0.853251	-0.566437	0.854251	-0.858319	0.853251	0.0174538	-1.07649	24.2739	-1.07649	23.5514	-1.07649	23.9939	-1.07649	23.3548	0.897251	-0.311428
0.794105	-1.42946	0.798105	-0.516781	0.797105	0.112256	0.799105	0.218699	0.853105	-0.296529	0.854105	1.03934	0.855105	-0.766812	0.854105	-0.00526813	-1.07564	25.7362	-1.07564	23.5801	-1.07564	19.446	-1.07564	24.3931	0.898105	-0.233522
0.79496	-1.60917	0.79896	-0.752288	0.79796	-0.0973102	0.79996	0.10301	0.853959	-0.482727	0.85496	-0.296429	0.85596	-0.986135	0.85496	-0.035927	-1.07478	18.4285	-1.07478	21.7339	-1.07478	25.3159	-1.07478	23.6355	0.898959	-0.28123
0.795814	-1.5582	0.799814	-0.514819	0.798814	-0.288922	0.800814	-0.188987	0.854814	-0.531699	0.855814	0.864965	0.856814	-0.837505	0.855814	-0.0767467	-1.07393	21.0995	-1.07393	21.092	-1.07393	23.0935	-1.07393	25.329	0.899814	0.117772
0.796668	-1.92559	0.800668	-0.710304	0.799669	-0.404559	0.801668	-0.275781	0.855668	-1.02611	0.856668	-0.258611	0.857668	-0.926297	0.856668	-0.000809728	-1.07307	20.7352	-1.07307	21.9787	-1.07307	23.1846	-1.07307	30.0515	0.900668	-0.158904
0.797523	-1.69386	0.801523	-0.663749	0.800523	-0.205361	0.802523	0.0400355	0.856523	-1.15453	0.857523	0.0343939	0.858523	-0.259576	0.857523	-0.0601468	-1.07222	18.0856	-1.07222	22.4486	-1.07222	25.4322	-1.07222	27.0117	0.901523	-0.0109533
0.798377	-1.55087	0.802377	-0.634913	0.801377	-0.15355	0.803377	0.551515	0.857377	-1.91131	0.858377	-0.907921	0.859377	-0.614888	0.858377	-0.0342229	-1.07136	19.0211	-1.07136	22.5666	-1.07136	22.2007	-1.07136	26.4944	0.902377	-0.0839106
0.799232	-1.66786	0.803232	-0.711903	0.802232	-0.5379	0.804232	0.261042	0.858232	-1.29329	0.859232	0.22846	0.860232	-0.358616	0.859232	-0.0312185	-1.07051	20.3817	-1.07051	21.9701	-1.07051	21.2805	-1.07051	19.5645	0.903232	-0.0876191
0.800086	-1.76194	0.804086	-0.96048	0.803086	-0.301204	0.805086	0.270593	0.859086	-1.17021	0.860086	-0.729486	0.861086	-1.0573	0.860086	0.0308178	-1.06965	22.5186	-1.06965	20.4744	-1.06965	22.735	-1.06965	20.0682	0.904086	0.0985397
0.800941	-1.78974	0.804941	-0.776708	0.803941	-0.198913	0.805941	0.449345	0.85994	-0.742362	0.860941	1.06026	0.861941	-1.19698	0.860941	0.0470249	-1.0688	26.3871	-1.0688	18.1577	-1.0688	21.2804	-1.0688	17.1255	0.904941	0.23498
0.801795	-1.70815	0.805795	-0.542349	0.804795	-0.322669	0.806795	0.361881	0.860795	-1.13917	0.861795	0.205124	0.862795	-1.19544	0.861795	0.0112035	-1.06795	25.0658	-1.06795	20.0759	-1.06795	23.7378	-1.06795	22.7727	0.905795	0.0441678
0.802649	-1.88482	0.806649	-0.495964	0.80565	-0.255084	0.807649	0.0203021	0.861649	-0.762447	0.862649	1.36454	0.863649	-0.831931	0.862649	0.00200148	-1.06709	29.1114	-1.06709	21.0282	-1.06709	22.9579	-1.06709	23.6695	0.906649	0.307115
0.803504	-1.74361	0.807504	-0.638794	0.806504	0.0506314	0.808504	0.184223	0.862504	-1.13968	0.863504	-0.490255	0.864504	-0.70707	0.863504	-0.0190642	-1.06624	27.0714	-1.06624	20.0643	-1.06624	22.3975	-1.06624	25.5545	0.907504	0.039491
0.804358	-1.7824	0.808358	-0.454307	0.807358	0.219829	0.809358	-0.00805828	0.863358	-1.79926	0.864358	0.182936	0.865358	0.0110395	0.864358	-0.0261017	-1.06538	29.6929	-1.06538	18.2943	-1.06538	21.6172	-1.06538	26.166	0.908358	0.0676657
0.805213	-1.77364	0.809213	-0.517838	0.808213	0.242036	0.810213	0.0265233	0.864213	-2.15793	0.865213	-0.430599	0.866213	-0.511928	0.865213	-0.0597175	-1.06453	25.7134	-1.06453	16.5416	-1.06453	24.841	-1.06453	25.0473	0.909213	0.148556
0.806067	-1.75243	0.810067	-0.534613	0.809067	0.329557	0.811067	-0.38234	0.865067	-0.640968	0.866067	0.954481	0.867067	-0.375848	0.866067	-0.0832418	-1.06367	26.5533	-1.06367	15.7695	-1.06367	23.1263	-1.06367	23.2779	0.910067	0.063213
0.806922	-1.89978	0.810922	-0.874784	0.809922	0.234351	0.811922	-0.396054	0.865922	-0.97712	0.866922	-0.728986	0.867922	-0.538205	0.866922	0.0206767	-1.06282	22.9727	-1.06282	19.9102	-1.06282	23.8664	-1.06282	22.3427	0.910922	-0.0599191
0.807776	-1.79681	0.811776	-0.920884	0.810776	0.251483	0.812776	-0.139133	0.866776	-0.635712	0.867776	0.831828	0.868776	0.324466	0.867776	0.0807918	-1.06196	20.3201	-1.06196	22.7181	-1.06196	27.4136	-1.06196	21.0472	0.911776	-0.107258
0.80863	-2.14599	0.81263	-0.833019	0.811631	0.26699	0.81363	-0.194567	0.86763	-0.515591	0.86863	-0.12313	0.86963	0.0687888	0.86863	0.0349191	-1.06111	15.7476	-1.06111	24.3339	-1.06111	25.8266	-1.06111	20.4795	0.91263	-0.132333
0.809485	-2.12322	0.813485	-0.896607	0.812485	0.166417	0.814485	-0.162991	0.868485	0.0655875	0.869485	1.31112	0.870485	0.669946	0.869485	-0.00123145	-1.06026	24.3583	-1.06026	21.4853	-1.06026	23.7344	-1.06026	15.1665	0.913485	-0.000314064
0.810339	-1.99091	0.814339	-0.780885	0.813339	0.198918	0.815339	-0.038008	0.869339	-0.592322	0.870339	0.564944	0.871339	-0.378077	0.870339	0.0671562	-1.0594	22.9194	-1.0594	22.8316	-1.0594	25.0224	-1.0594	18.2656	0.914339	-0.204663
0.811194	-1.84036	0.815194	-0.570145	0.814194	0.281283	0.816194	0.0749438	0.870194	-0.202113	0.871194	1.49867	0.872194	-0.36745	0.871194	0.0882005	-1.05855	28.2332	-1.05855	23.328	-1.05855	23.2403	-1.05855	20.515	0.915194	0.0217664
0.812048	-1.78622	0.816048	-0.748908	0.815048	0.0729913	0.817048	0.352897	0.871048	-0.104733	0.872048	0.412075	0.873048	-0.3828	0.872048	0.126703	-1.05769	20.7052	-1.05769	25.1457	-1.05769	22.6905	-1.05769	20.1762	0.916048	-0.188967
0.812903	-2.00803	0.816903	-0.767658	0.815903	-0.194165	0.817903	0.412575	0.871903	-0.773945	0.872903	1.87078	0.873903	0.288969	0.872903	0.131283	-1.05684	26.9726	-1.05684	21.7524	-1.05684	22.9535	-1.05684	20.6077	0.916903	-0.105337
0.813757	-1.90772	0.817757	-0.704817	0.816757	-0.0842105	0.818757	0.559339	0.872757	-2.23717	0.873757	0.0770215	0.874757	-0.231567	0.873757	0.098297	-1.05598	23.851	-1.05598	21.5416	-1.05598	21.6142	-1.05598	24.274	0.917757	0.113218
0.814611	-1.84432	0.818611	-0.4252	0.817612	-0.0126924	0.819611	0.264452	0.873611	-2.18174	0.874611	0.903194	0.875611	-0.255438	0.874611	0.0407927	-1.05513	25.7636	-1.05513	21.9076	-1.05513	21.6628	-1.05513	22.3776	0.918611	0.0139233
0.815466	-1.75798	0.819466	-0.620166	0.818466	-0.132831	0.820466	0.150203	0.874466	-1.68005	0.875466	-0.431636	0.876466	-0.928903	0.875466	-0.0644146	-1.05428	19.9141	-1.05428	22.235	-1.05428	21.3757	-1.05428	23.7947	0.919466	-0.177
0.81632	-1.80063	0.82032	-0.799828	0.81932	0.117667	0.82132	0.0525897	0.87532	0.073885	0.87632	1.21422	0.87732	-1.26015	0.87632	-0.0521708	-1.05342	23.9793	-1.05342	21.325	-1.05342	26.5532	-1.05342	22.155	0.92032	-0.409162
0.817175	-1.84814	0.821175	-0.944928	0.820175	0.286258	0.822175	0.208379	0.876175	0.231376	0.877175	-0.380341	0.878175	-1.10616	0.877175	-0.0278511	-1.05257	21.7714	-1.05257	19.7103	-1.05257	25.0056	-1.05257	20.4147	0.921175	-0.139961
0.818029	-2.03943	0.822029	-1.07093	0.821029	0.242442	0.823029	0.0393908	0.877029	-0.327042	0.878029	0.560899	0.879029	-0.66037	0.878029	0.0495904	-1.05171	25.1875	-1.05171	18.1089	-1.05171	27.3253	-1.05171	21.786	0.922029	0.139806
0.818884	-1.88563	0.822884	-1.19172	0.821884	0.093068	0.823884	-0.0152667	0.877884	-1.17766	0.878884	-1.00255	0.879884	-0.6245	0.878884	0.0210306	-1.05086	23.384	-1.05086	21.9581	-1.05086	29.5902	-1.05086	23.6488	0.922884	0.0496171
0.819738	-1.637	0.823738	-1.12757	0.822738	0.171401	0.824738	-0.202396	0.878738	0.455919	0.879738	0.957695	0.880738	-0.307984	0.879738	0.0353609	-1.05	20.6168	-1.05	22.7729	-1.05	30.628	-1.05	21.4343	0.923738	-0.500148
0.820592	-1.07581	0.824592	-1.00065	0.823593	0.465337	0.825592	-0.367168	0.879592	-0.62746	0.880592	-0.297213	0.881592	-0.844194	0.880592	0.0118273	-1.04915	15.2424	-1.04915	24.8517	-1.04915	26.93	-1.04915	21.9035	0.924592	-0.446671
0.821447	-1.04759	0.825447	-1.07817	0.824447	-0.115252	0.826447	-0.242923	0.880447	-0.538213	0.881447	0.0741159	0.882447	-0.676903	0.881447	-0.0685745	-1.04829	21.6754	-1.04829	26.4519	-1.04829	20.8238	-1.04829	23.9412	0.925447	0.025006
0.822301	-0.803998	0.826301	-1.13691	0.825301	-0.0501948	0.827301	-0.0738585	0.881301	-1.20606	0.882301	-0.767497	0.883301	-0.920232	0.882301	-0.0777851	-1.04744	22.0051	-1.04744	24.6737	-1.04744	20.1732	-1.04744	22.1634	0.926301	0.302712
0.823156	-1.17018	0.827156	-0.902854	0.826156	0.152551	0.828156	0.2171	0.882156	-0.683342	0.883156	-0.0451983	0.884156	-0.105241	0.883156	-0.107892	-1.04659	24.4834	-1.04659	23.3455	-1.04659	22.461	-1.04659	20.4445	0.927156	0.418343
0.82401	-1.15157	0.82801	-0.775312	0.82701	0.204533	0.82901	0.146379	0.88301	-0.814209	0.88401	-0.981927	0.88501	-0.546648	0.88401	-0.140511	-1.04573	24.0458	-1.04573	26.0041	-1.04573	23.6821	-1.04573	22.9275	0.92801	0.214943
0.824865	-1.38241	0.828865	-0.488248	0.827865	0.211936	0.829865	0.0162375	0.883865	-1.04274	0.884865	1.54182	0.885865	-0.0676851	0.884865	-0.0446672	-1.04488	25.3596	-1.04488	27.8503	-1.04488	26.7154	-1.04488	25.7545	0.928865	0.0467231
0.825719	-1.50209	0.829719	-0.674554	0.828719	0.313241	0.830719	-0.144251	0.884719	-1.8086	0.885719	0.419205	0.886719	0.0926345	0.885719	-0.00652286	-1.04402	23.3044	-1.04402	20.216	-1.04402	23.0811	-1.04402	21.1314	0.929719	0.428376
0.826574	-1.28219	0.830573	-0.717152	0.829574	0.0428019	0.831573	-0.00595638	0.885573	-1.46879	0.886573	1.64719	0.887573	0.858865	0.886573	-0.0345109	-1.04317	29.4266	-1.04317	22.785	-1.04317	26.8365	-1.04317	22.5744	0.930573	0.0244128
0.827428	-1.18684	0.831428	-0.816187	0.830428	0.0966081	0.832428	-0.0538085	0.886428	-2.03912	0.887428	0.314554	0.888428	0.0818162	0.887428	0.0397573	-1.04231	23.9576	-1.04231	20.2722	-1.04231	24.4187	-1.04231	22.7481	0.931428	0.401328
0.828282	-1.40494	0.832282	-0.656852	0.831282	0.147012	0.833282	0.385309	0.887282	-0.310857	0.888282	0.337494	0.889282	-0.0879634	0.888282	0.0523449	-1.04146	25.0445	-1.04146	19.2374	-1.04146	20.6413	-1.04146	27.6109	0.932282	-0.219085
0.829137	-1.58572	0.833137	-0.689245	0.832137	0.0816278	0.834137	0.0230539	0.888137	-0.232645	0.889137	-1.20108	0.890137	-0.531045	0.889137	-0.0681299	-1.0406	26.8675	-1.0406	16.6344	-1.0406	22.8561	-1.0406	26.1031	0.933137	-0.451997
0.829991	-2.14228	0.833991	-0.527583	0.832991	-0.0199269	0.834991	0.0483573	0.888991	0.367555	0.889991	0.577216	0.890991	-0.440447	0.889991	-0.0965725	-1.03975	29.8642	-1.03975	20.4144	-1.03975	24.0673	-1.03975	25.4845	0.933991	-0.431178
0.830846	-2.45278	0.834846	-0.634629	0.833846	0.178965	0.835846	0.00522396	0.889846	0.263885	0.890846	-0.712191	0.891846	-0.819863	0.890846	0.0263041	-1.0389	27.6085	-1.0389	18.9133	-1.0389	21.5377	-1.0389	22.6479	0.934846	0.0320438
0.8317	-2.24669	0.8357	-0.788551	0.8347	-0.0359754	0.8367	0.195935	0.8907	0.743751	0.8917	-0.179508	0.8927	-0.160184	0.8917	0.035624	-1.03804	30.9786	-1.03804	20.8445	-1.03804	22.4219	-1.03804	24.1649	0.9357	-0.150912
0.832555	-1.87573	0.836554	-0.914742	0.835555	0.170167	0.837555	0.287393	0.891554	0.136488	0.892554	-1.21686	0.893554	-0.507904	0.892554	-0.0308577	-1.03719	24.649	-1.03719	21.3066	-1.03719	20.1407	-1.03719	22.087	0.936554	-0.0213019
0.833409	-1.8137	0.837409	-0.865619	0.836409	0.029069	0.838409	0.208277	0.892409	-0.545138	0.893409	1.37568	0.894409	-0.611102	0.893409	-0.0310632	-1.03633	23.9775	-1.03633	23.7096	-1.03633	20.8299	-1.03633	21.3693	0.937409	-0.0706123
0.834263	-1.45062	0.838263	-0.864191	0.837263	0.0341539	0.839263	0.0284707	0.893263	-1.45872	0.894263	1.16572	0.895263	-0.830757	0.894263	0.131717	-1.03548	24.9908	-1.03548	24.2979	-1.03548	15.4238	-1.03548	18.9085	0.938263	0.189555
0.835118	-1.95383	0.839118	-0.73027	0.838118	-0.198775	0.840118	0.187231	0.894118	-0.734993	0.895118	1.10234	0.896118	-0.304946	0.895118	0.119897	-1.03462	30.2184	-1.03462	24.8616	-1.03462	22.8578	-1.03462	23.6024	0.939118	-0.241977
0.835972	-2.16698	0.839972	-0.738486	0.838972	-0.192821	0.840972	0.0220506	0.894972	-1.34399	0.895972	0.649211	0.896972	-0.88945	0.895972	0.135137	-1.03377	26.3492	-1.03377	22.511	-1.03377	25.5179	-1.03377	23.172	0.939972	-0.170701
0.836827	-2.27718	0.840827	-0.65065	0.839827	-0.15903	0.841827	0.0224307	0.895827	-0.664302	0.896827	0.996422	0.897827	-0.353753	0.896827	0.135681	-1.03291	26.4178	-1.03291	24.395	-1.03291	25.6674	-1.03291	22.0009	0.940827	-0.546284
0.837681	-2.02935	0.841681	-0.501305	0.840681	0.217845	0.842681	0.135721	0.896681	-0.683985	0.897681	-0.974111	0.898681	-0.669207	0.897681	0.0775488	-1.03206	25.063	-1.03206	24.4656	-1.03206	24.1349	-1.03206	20.7562	0.941681	-0.271946
0.838536	-2.06561	0.842535	-0.69726	0.841536	-0.0474099	0.843536	-0.104276	0.897535	-0.716137	0.898535	-0.0974673	0.899536	-0.559396	0.898535	0.107421	-1.03121	24.833	-1.03121	25.6963	-1.03121	26.6816	-1.03121	25.4107	0.942535	-0.159063
0.83939	-1.95649	0.84339	-0.859516	0.84239	0.0401963	0.84439	-0.127104	0.89839	-1.87113	0.89939	-0.282646	0.90039	-0.582287	0.89939	0.0513706	-1.03035	25.9721	-1.03035	23.9958	-1.03035	22.3445	-1.03035	27.2982	0.94339	0.0976079
0.840244	-1.81204	0.844244	-1.00701	0.843245	0.347276	0.845244	0.428046	0.899244	-1.49596	0.900244	0.890692	0.901244	-0.760881	0.900244	0.0209953	-1.0295	25.1098	-1.0295	29.3891	-1.0295	28.0256	-1.0295	25.8557	0.944244	-0.230245
0.841099	-1.82661	0.845099	-0.798254	0.844099	0.641862	0.846099	-0.0129779	0.900099	-1.90571	0.901099	-0.482686	0.902099	-1.25152	0.901099	0.0454705	-1.02864	24.3943	-1.02864	25.1771	-1.02864	25.2724	-1.02864	24.3215	0.945099	-0.0239045
0.841953	-1.70988	0.845953	-0.910225	0.844953	0.443784	0.846953	0.115378	0.900953	-1.44824	0.901953	0.284254	0.902953	-0.868757	0.901953	0.072881	-1.02779	26.5759	-1.02779	27.25	-1.02779	23.8096	-1.02779	27.099	0.945953	-0.167692
0.842808	-1.64828	0.846808	-0.990196	0.845808	0.374095	0.847808	0.0234048	0.901808	-1.66347	0.902808	-0.131111	0.903808	-0.531173	0.902808	0.101279	-1.02693	21.169	-1.02693	23.623	-1.02693	19.6694	-1.02693	25.4073	0.946808	0.0224822
0.843662	-1.67995	0.847662	-0.872813	0.846662	-0.0463399	0.848662	0.312569	0.902662	-1.62487	0.903662	0.37915	0.904662	-0.215254	0.903662	0.193162	-1.02608	21.9625	-1.02608	24.1628	-1.02608	19.4356	-1.02608	26.2399	0.947662	-0.604867
0.844517	-2.02714	0.848516	-1.16556	0.847517	-0.218101	0.849517	0.369018	0.903516	-1.68472	0.904516	-0.563707	0.905517	-1.02527	0.904516	0.0114348	-1.02522	19.8422	-1.02522	23.0568	-1.02522	19.0777	-1.02522	23.9589	0.948516	-0.517821
0.845371	-2.6295	0.849371	-1.21156	0.848371	-0.452353	0.850371	0.321686	0.904371	-0.189666	0.905371	0.499342	0.906371	-1.11152	0.905371	-0.0885537	-1.02437	25.3219	-1.02437	25.1825	-1.02437	22.0863	-1.02437	22.9735	0.949371	-0.215047
0.846225	-2.11182	0.850225	-0.950275	0.849226	-0.18776	0.851225	0.255869	0.905225	-1.66489	0.906225	-1.03583	0.907225	-1.41199	0.906225	-0.0106863	-1.02352	24.8805	-1.02352	23.2163	-1.02352	23.0618	-1.02352	23.7915	0.950225	0.469596
0.84708	-2.2844	0.85108	-0.87566	0.85008	-0.288541	0.85208	0.0640948	0.90608	-1.3732	0.90708	0.282803	0.90808	-0.918796	0.90708	0.0935719	-1.02266	20.1767	-1.02266	25.8912	-1.02266	26.5066	-1.02266	24.0726	0.95108	-0.181054
0.847934	-2.14676	0.851934	-0.626666	0.850934	-0.298644	0.852934	-0.0099223	0.906934	-0.708263	0.907934	0.886107	0.908934	-1.40061	0.907934	0.0594259	-1.02181	23.4417	-1.02181	22.0783	-1.02181	24.9777	-1.02181	23.4378	0.951934	-0.332425
0.848789	-2.15577	0.852789	-0.516508	0.851789	-0.346145	0.853789	0.158032	0.907789	-0.919241	0.908789	1.34472	0.909789	-0.679874	0.908789	0.0440419	-1.02095	22.555	-1.02095	24.5067	-1.02095	27.1395	-1.02095	22.6505	0.952789	-0.333297
0.849643	-1.55865	0.853643	-0.257275	0.852643	-0.290723	0.854643	-0.164854	0.908643	-1.25007	0.909643	1.48365	0.910643	-0.804444	0.909643	0.0803397	-1.0201	21.3831	-1.0201	20.5391	-1.0201	28.7599	-1.0201	21.8031	0.953643	0.162605
0.850498	-1.57341	0.854498	-0.288022	0.853498	-0.194985	0.855498	-0.258496	0.909497	-0.774245	0.910498	1.94514	0.911498	-0.831066	0.910498	0.0193661	-1.01924	24.4316	-1.01924	25.1448	-1.01924	27.2388	-1.01924	29.7345	0.954497	-0.152716
0.851352	-1.76968	0.855352	-0.631186	0.854352	-0.0386268	0.856352	-0.273219	0.910352	-0.999771	0.911352	0.716154	0.912352	-0.895372	0.911352	-0.0648158	-1.01839	23.8892	-1.01839	19.2829	-1.01839	24.5913	-1.01839	30.03	0.955352	-0.127839
0.852206	-1.77282	0.856206	-0.686051	0.855207	-0.141475	0.857206	-0.195915	0.911206	-0.63009	0.912206	0.393129	0.913206	-0.511562	0.912206	0.0267198	-1.01753	24.3175	-1.01753	19.4611	-1.01753	25.8768	-1.01753	27.613	0.956206	-0.288628
0.853061	-1.43234	0.857061	-0.552383	0.856061	0.00144854	0.858061	-0.404835	0.912061	-1.28493	0.913061	0.39224	0.914061	-1.05524	0.913061	0.0183049	-1.01668	24.0852	-1.01668	20.5052	-1.01668	23.0091	-1.01668	27.2366	0.957061	0.206576
0.853915	-1.88288	0.857915	-0.585255	0.856915	-0.0782651	0.858915	-0.18454	0.912915	-1.24189	0.913915	0.883112	0.914915	-1.29954	0.913915	0.0488636	-1.01583	26.2808	-1.01583	24.0848	-1.01583	29.3234	-1.01583	29.6956	0.957915	-0.15101
0.85477	-1.99313	0.85877	-0.575371	0.85777	0.122102	0.85977	-0.0470221	0.91377	-1.53776	0.91477	0.741189	0.91577	-0.981977	0.91477	0.0569953	-1.01497	28.671	-1.01497	23.7231	-1.01497	28.143	-1.01497	28.0151	0.95877	-0.126074
0.855624	-2.11158	0.859624	-0.734869	0.858624	0.265897	0.860624	-0.218952	0.914624	-0.725138	0.915624	0.322446	0.916624	-0.105292	0.915624	0.075295	-1.01412	25.4601	-1.01412	24.6326	-1.01412	30.1626	-1.01412	31.6734	0.959624	-0.22365
0.856479	-1.5963	0.860479	-0.3941	0.859479	0.155461	0.861479	-0.439639	0.915478	-1.54261	0.916479	0.330763	0.917479	-0.183567	0.916479	0.0368811	-1.01326	28.4213	-1.01326	22.9135	-1.01326	23.8836	-1.01326	26.4833	0.960478	-0.160755
0.857333	-2.0739	0.861333	-0.741181	0.860333	-0.190547	0.862333	-0.0472657	0.916333	-0.472596	0.917333	0.64484	0.918333	-0.366999	0.917333	0.0348376	-1.01241	30.2919	-1.01241	25.6533	-1.01241	26.6992	-1.01241	24.0168	0.961333	-0.107505
0.858187	-1.94684	0.862187	-0.850756	0.861188	0.155064	0.863187	0.0763013	0.917187	-0.370621	0.918187	0.1807	0.919187	-0.640636	0.918187	0.0511046	-1.01155	31.4168	-1.01155	21.8619	-1.01155	23.3278	-1.01155	24.6004	0.962187	0.979515
0.859042	-1.96601	0.863042	-0.755679	0.862042	0.133294	0.864042	0.148222	0.918042	-0.669205	0.919042	0.278529	0.920042	-0.79536	0.919042	0.0679048	-1.0107	29.1968	-1.0107	23.704	-1.0107	25.9052	-1.0107	28.3406	0.963042	0.415595
0.859896	-1.86272	0.863896	-0.505772	0.862896	0.0102491	0.864896	-0.0437949	0.918896	-1.86974	0.919896	-0.234832	0.920896	-1.07926	0.919896	-0.0118895	-1.00984	27.7874	-1.00984	21.9711	-1.00984	28.3761	-1.00984	21.277	0.963896	-0.284589
0.860751	-2.36618	0.864751	-0.447173	0.863751	-0.153352	0.865751	0.211743	0.919751	-1.80254	0.920751	0.0276586	0.921751	-0.635968	0.920751	0.10145	-1.00899	26.7813	-1.00899	20.441	-1.00899	30.6051	-1.00899	21.6258	0.964751	-0.332145
0.861605	-2.73313	0.865605	-0.528473	0.864605	0.318086	0.866605	-0.0440257	0.920605	-2.49555	0.921605	0.407634	0.922605	-0.431699	0.921605	0.0317875	-1.00814	27.1509	-1.00814	18.4268	-1.00814	23.0463	-1.00814	27.6939	0.965605	0.190019
0.86246	-2.42396	0.86646	-0.738901	0.86546	0.0710803	0.86746	0.070103	0.921459	-2.21313	0.92246	-0.125962	0.92346	-0.658852	0.92246	-0.0325504	-1.00728	25.0409	-1.00728	22.6599	-1.00728	26.0885	-1.00728	25.8951	0.96646	-0.0716298
0.863314	-2.43381	0.867314	-0.654504	0.866314	0.0196351	0.868314	0.188141	0.922314	-2.30636	0.923314	-0.0901524	0.924314	-0.522139	0.923314	-0.130233	-1.00643	25.1222	-1.00643	21.986	-1.00643	25.4449	-1.00643	22.9585	0.967314	0.280624
0.864168	-2.24114	0.868168	-0.770238	0.867169	-0.00875941	0.869168	0.255413	0.923168	-1.36991	0.924168	-0.0959452	0.925168	-0.479935	0.924168	0.0445709	-1.00557	21.4544	-1.00557	27.1147	-1.00557	28.9504	-1.00557	27.5103	0.968168	0.400682
0.865023	-1.89774	0.869023	-0.579561	0.868023	0.120723	0.870023	-0.0397094	0.924023	-1.28207	0.925023	0.826122	0.926023	-0.707237	0.925023	0.0534088	-1.00472	24.9015	-1.00472	27.6643	-1.00472	26.6617	-1.00472	27.1238	0.969023	0.522252
0.865877	-2.50033	0.869877	-0.545282	0.868877	-0.25921	0.870877	-0.0330884	0.924877	-0.285067	0.925877	1.33221	0.926877	-0.614914	0.925877	0.103372	-1.00386	24.4235	-1.00386	28.439	-1.00386	26.8496	-1.00386	24.3003	0.969877	-0.265192
0.866732	-1.71821	0.870732	-0.657339	0.869732	0.140363	0.871732	-0.242493	0.925732	0.0171895	0.926732	1.53196	0.927732	-0.00609705	0.926732	0.0358045	-1.00301	25.6072	-1.00301	20.1614	-1.00301	21.4623	-1.00301	22.7022	0.970732	-0.267208
0.867586	-1.61719	0.871586	-0.783781	0.870586	0.171105	0.872586	0.0247882	0.926586	-0.406869	0.927586	1.38838	0.928586	-0.269192	0.927586	-0.0497553	-1.00215	24.6615	-1.00215	22.7348	-1.00215	24.6925	-1.00215	29.1513	0.971586	-0.270283
0.868441	-1.61943	0.872441	-0.530567	0.871441	0.323924	0.873441	-0.218941	0.927441	-0.505637	0.928441	0.414578	0.929441	-0.679148	0.928441	0.0692477	-1.0013	24.9843	-1.0013	23.7344	-1.0013	26.0343	-1.0013	29.5091	0.972441	0.126255
0.869295	-1.7793	0.873295	-0.471258	0.872295	-0.074933	0.874295	-0.319692	0.928295	-0.830576	0.929295	-0.178924	0.930295	-0.426206	0.929295	0.0578717	-1.00045	25.9251	-1.00045	27.1978	-1.00045	29.72	-1.00045	28.4933	0.973295	-0.194367
0.870149	-1.88951	0.874149	-0.451386	0.87315	-0.180854	0.875149	-0.414689	0.929149	-1.16602	0.930149	0.370783	0.931149	-0.000227664	0.930149	-0.018878	-0.999591	28.0587	-0.999591	21.7241	-0.999591	21.445	-0.999591	26.3434	0.974149	-0.687189
0.871004	-1.64823	0.875004	-0.451787	0.874004	-0.419476	0.876004	-0.262319	0.930004	-1.23963	0.931004	0.418178	0.932004	-0.428312	0.931004	0.115545	-0.998737	27.5507	-0.998737	23.5656	-0.998737	22.0379	-0.998737	24.3395	0.975004	-1.01083
0.871858	-1.70373	0.875858	-0.437401	0.874858	-0.129853	0.876858	-0.364291	0.930858	-1.30858	0.931858	0.588853	0.932858	-0.422296	0.931858	0.114391	-0.997883	29.7724	-0.997883	20.1588	-0.997883	23.9392	-0.997883	24.2688	0.975858	-0.577055
0.872713	-2.10627	0.876713	-0.472855	0.875713	0.107766	0.877713	-0.0440042	0.931713	-1.07467	0.932713	0.14569	0.933713	-0.73618	0.932713	0.100755	-0.997028	25.7364	-0.997028	23.4528	-0.997028	29.3621	-0.997028	25.5733	0.976713	-1.12994
0.873567	-1.67403	0.877567	-0.303701	0.876567	0.135867	0.878567	-0.3113	0.932567	-1.18709	0.933567	0.577509	0.934567	-0.608151	0.933567	0.0773146	-0.996174	29.5487	-0.996174	18.0765	-0.996174	33.0968	-0.996174	24.7765	0.977567	-0.692214
0.874422	-1.90164	0.878422	-0.254336	0.877422	-0.0982961	0.879422	-0.104265	0.933422	0.0138669	0.934422	-0.263268	0.935422	-0.473887	0.934422	0.0374289	-0.995319	28.74	-0.995319	22.0064	-0.995319	32.8799	-0.995319	26.3058	0.978422	-0.823705
0.875276	-1.99875	0.879276	-0.0959435	0.878276	0.108437	0.880276	0.193609	0.934276	-0.307472	0.935276	0.501615	0.936276	-0.264812	0.935276	-0.0120379	-0.994465	32.1798	-0.994465	23.0279	-0.994465	31.7353	-0.994465	29.5328	0.979276	-0.209744
0.87613	-2.20603	0.88013	-0.53937	0.879131	-0.198752	0.88113	0.224165	0.93513	-0.304625	0.93613	-0.130772	0.93713	-0.852121	0.93613	0.0503809	-0.99361	30.9144	-0.99361	24.1477	-0.99361	32.7252	-0.99361	28.6273	0.98013	-0.309537
0.876985	-2.20238	0.880985	-0.442283	0.879985	-0.189309	0.881985	-0.0770781	0.935985	-0.862279	0.936985	0.235268	0.937985	-0.32842	0.936985	-0.00722529	-0.992756	32.5772	-0.992756	24.5044	-0.992756	28.7912	-0.992756	24.6237	0.980985	0.0662721
0.877839	-2.30928	0.881839	-0.56854	0.880839	-0.237222	0.882839	0.197335	0.936839	-1.16196	0.937839	-0.110575	0.938839	-0.102483	0.937839	-0.0632892	-0.991902	25.2608	-0.991902	27.8754	-0.991902	29.9474	-0.991902	22.2919	0.981839	-0.262941
0.878694	-2.12527	0.882694	-0.701107	0.881694	0.140073	0.883694	0.296032	0.937694	-1.0338	0.938694	0.916735	0.939694	-0.0887189	0.938694	-0.0570777	-0.991047	25.7221	-0.991047	25.2779	-0.991047	26.868	-0.991047	22.2413	0.982694	-0.206335
0.879548	-2.14072	0.883548	-0.900385	0.882548	0.0439273	0.884548	0.432392	0.938548	-1.38404	0.939548	-0.48143	0.940548	-0.597325	0.939548	-0.0189224	-0.990193	27.9475	-0.990193	22.9915	-0.990193	26.146	-0.990193	24.2582	0.983548	-0.923518
0.880403	-1.8678	0.884403	-0.765872	0.883403	0.135398	0.885403	0.121629	0.939403	-1.01408	0.940403	0.820297	0.941403	0.051693	0.940403	-0.0492157	-0.989338	31.9004	-0.989338	22.9895	-0.989338	23.0411	-0.989338	20.5569	0.984403	-0.301846
0.881257	-1.57928	0.885257	-0.817741	0.884257	0.0427276	0.886257	0.161549	0.940257	-0.582973	0.941257	-0.273805	0.942257	-0.911671	0.941257	0.0770283	-0.988484	29.7245	-0.988484	25.0097	-0.988484	24.4077	-0.988484	27.7836	0.985257	-0.761161
0.882111	-1.59174	0.886111	-0.81379	0.885112	-0.0425445	0.887111	-0.257311	0.941111	-0.503644	0.942111	0.347661	0.943111	-0.637386	0.942111	0.131072	-0.987629	25.1487	-0.987629	23.1954	-0.987629	22.8124	-0.987629	24.9271	0.986111	-0.111593
0.882966	-2.09903	0.886966	-0.795348	0.885966	-0.0161084	0.887966	-0.217348	0.941966	-0.10374	0.942966	-0.587958	0.943966	-0.243872	0.942966	0.0070176	-0.986775	25.3655	-0.986775	23.31	-0.986775	22.7347	-0.986775	28.7928	0.986966	-0.449102
0.88382	-1.73376	0.88782	-0.580149	0.88682	0.0535287	0.88882	-0.368905	0.94282	0.272826	0.94382	0.547428	0.94482	0.244926	0.94382	-0.0050441	-0.985921	29.0578	-0.985921	23.1041	-0.985921	20.0309	-0.985921	25.6755	0.98782	-0.228779
0.884675	-1.92674	0.888675	-0.586735	0.887675	-0.0994271	0.889675	-0.221243	0.943675	1.34152	0.944675	-0.0884665	0.945675	-0.00947955	0.944675	0.00766128	-0.985066	22.7338	-0.985066	24.7583	-0.985066	25.7761	-0.985066	27.3759	0.988675	-0.672796
0.885529	-1.73734	0.889529	-0.758249	0.888529	0.0567998	0.890529	-0.40645	0.944529	0.0947118	0.945529	1.63208	0.946529	-0.0775814	0.945529	-0.0325226	-0.984212	25.2172	-0.984212	23.0687	-0.984212	25.1138	-0.984212	25.5752	0.989529	-0.982784
0.886384	-1.61441	0.890384	-0.721517	0.889384	0.0926944	0.891384	-0.279934	0.945384	-0.818701	0.946384	1.04289	0.947384	-0.608969	0.946384	-0.0834468	-0.983357	25.165	-0.983357	23.854	-0.983357	24.607	-0.983357	27.437	0.990384	-1.0202
0.887238	-1.50208	0.891238	-0.636333	0.890238	0.0587014	0.892238	-0.074034	0.946238	-1.48623	0.947238	0.910732	0.948238	-0.1267	0.947238	-0.070055	-0.982503	31.1437	-0.982503	25.228	-0.982503	29.7553	-0.982503	23.281	0.991238	-0.384663
0.888093	-1.69508	0.892092	-0.762107	0.891093	0.209966	0.893092	-0.265896	0.947092	-2.0547	0.948092	-0.357801	0.949092	-0.435313	0.948092	0.0394644	-0.981648	29.096	-0.981648	31.1209	-0.981648	31.6745	-0.981648	24.3961	0.992092	-0.116267
0.888947	-1.75884	0.892947	-0.772883	0.891947	0.211602	0.893947	-0.410969	0.947947	-1.58974	0.948947	1.55533	0.949947	0.0194965	0.948947	0.050357	-0.980794	30.8868	-0.980794	26.6077	-0.980794	30.6515	-0.980794	25.5921	0.992947	0.0267289
0.889801	-1.68413	0.893801	-0.856047	0.892801	0.385831	0.894801	-0.329099	0.948801	-0.692412	0.949801	-0.2908	0.950801	-0.174592	0.949801	0.155078	-0.97994	23.8278	-0.97994	25.4062	-0.97994	30.8836	-0.97994	26.0429	0.993801	0.141217
0.890656	-1.53549	0.894656	-0.784433	0.893656	0.347417	0.895656	-0.295254	0.949656	0.114085	0.950656	0.0513548	0.951656	-0.458571	0.950656	0.182333	-0.979085	24.7983	-0.979085	23.9753	-0.979085	22.923	-0.979085	27.0778	0.994656	0.0365546
0.89151	-1.55238	0.89551	-0.82956	0.89451	0.180335	0.89651	-0.3099	0.95051	-0.59435	0.95151	-1.39446	0.95251	-0.776838	0.95151	0.174646	-0.978231	22.3838	-0.978231	24.8919	-0.978231	23.2424	-0.978231	29.4735	0.99551	-0.336555
0.892365	-1.32706	0.896365	-0.7222	0.895365	0.326581	0.897365	-0.317412	0.951365	-0.349911	0.952365	0.336806	0.953365	-0.823135	0.952365	0.212063	-0.977376	27.4007	-0.977376	27.1541	-0.977376	27.0016	-0.977376	26.1647	0.996365	-0.524789
0.893219	-1.00384	0.897219	-0.937817	0.896219	0.39631	0.898219	-0.00696918	0.952219	-0.52161	0.953219	-0.0988253	0.954219	-1.29155	0.953219	0.124069	-0.976522	23.702	-0.976522	26.3601	-0.976522	26.64	-0.976522	30.6727	0.997219	-0.786679
0.894074	-0.978191	0.898073	-0.763908	0.897074	-0.0246001	0.899074	0.458379	0.953073	-0.5496	0.954073	1.20734	0.955074	-0.804207	0.954073	0.0401463	-0.975667	29.8686	-0.975667	22.8631	-0.975667	24.9368	-0.975667	28.5025	0.998073	-0.828016
0.894928	-1.5183	0.898928	-0.722395	0.897928	-0.0654935	0.899928	0.242008	0.953928	-1.30305	0.954928	-0.189243	0.955928	-0.415789	0.954928	0.131574	-0.974813	30.2988	-0.974813	23.362	-0.974813	25.5502	-0.974813	24.051	0.998928	-0.519456
0.895782	-1.63788	0.899782	-0.615741	0.898782	-0.0838328	0.900782	-0.210903	0.954782	-1.31423	0.955782	0.868907	0.956782	0.021905	0.955782	0.119612	-0.973959	33.1628	-0.973959	26.8903	-0.973959	27.5961	-0.973959	23.1209	0.999782	-0.467506
0.896637	-1.83607	0.900637	-0.451978	0.899637	-0.127129	0.901637	-0.130747	0.955637	-1.50842	0.956637	-0.587874	0.957637	-0.418445	0.956637	0.181069	-0.973104	29.2148	-0.973104	25.7013	-0.973104	30.7616	-0.973104	26.0986	1.00064	-0.346354
0.897491	-1.47131	0.901491	-0.777104	0.900491	-0.121272	0.902491	-0.0586951	0.956491	-1.26175	0.957491	-0.0155469	0.958491	-0.208181	0.957491	0.082356	-0.97225	30.898	-0.97225	21.7946	-0.97225	30.6331	-0.97225	26.411	1.00149	0.00454361
0.898346	-1.3797	0.902346	-0.929366	0.901346	-0.286063	0.903346	-0.259786	0.957346	-1.23794	0.958346	-0.641189	0.959346	-0.652331	0.958346	0.0572613	-0.971395	25.8964	-0.971395	23.2127	-0.971395	28.6369	-0.971395	24.944	1.00235	-0.209849
0.8992	-1.46485	0.9032	-0.767828	0.9022	-0.0624305	0.9042	-0.159016	0.9582	-0.179837	0.9592	1.69585	0.9602	-0.12102	0.9592	0.0741635	-0.970541	28.2024	-0.970541	26.9844	-0.970541	27.6101	-0.970541	23.0993	1.0032	-0.375722
0.900055	-1.69352	0.904054	-1.02664	0.903055	0.0705958	0.905055	0.0489619	0.959054	-0.0380754	0.960054	0.604982	0.961055	-0.572761	0.960054	0.101036	-0.969686	23.0026	-0.969686	28.3209	-0.969686	26.0976	-0.969686	24.7256	1.00405	-0.0901292
0.900909	-1.36353	0.904909	-0.532393	0.903909	-0.0034686	0.905909	-0.0515025	0.959909	0.96366	0.960909	1.20286	0.961909	-0.139967	0.960909	0.0126911	-0.968832	25.876	-0.968832	26.807	-0.968832	24.4245	-0.968832	23.683	1.00491	0.158599
0.901763	-1.1561	0.905763	-0.421725	0.904764	-0.103318	0.906763	-0.282428	0.960763	-0.668532	0.961763	-0.16642	0.962763	-0.578233	0.961763	-0.00142306	-0.967978	24.0564	-0.967978	25.7047	-0.967978	24.9358	-0.967978	23.2722	1.00576	-0.00198204
0.902618	-1.23792	0.906618	-0.484782	0.905618	0.145389	0.907618	-0.219849	0.961618	0.00765418	0.962618	1.42871	0.963618	-0.278614	0.962618	0.0334423	-0.967123	31.8102	-0.967123	23.2403	-0.967123	24.36	-0.967123	25.9774	1.00662	0.0621093
0.903472	-1.58465	0.907472	-0.664195	0.906472	0.150985	0.908472	-0.0721986	0.962472	0.649989	0.963472	0.834276	0.964472	-0.682162	0.963472	-0.0507189	-0.966269	24.8155	-0.966269	23.1529	-0.966269	27.2476	-0.966269	29.3055	1.00747	0.360527
0.904327	-1.53816	0.908327	-0.45711	0.907327	0.222237	0.909327	0.205881	0.963327	1.43469	0.964327	2.133	0.965327	-0.32751	0.964327	-0.0216121	-0.965414	31.8495	-0.965414	23.7886	-0.965414	27.1089	-0.965414	30.0156	1.00833	0.880569
0.905181	-1.30941	0.909181	-0.662987	0.908181	0.16921	0.910181	0.383581	0.964181	-0.180422	0.965181	1.5249	0.966181	0.0165641	0.965181	-0.134456	-0.96456	29.6874	-0.96456	25.0177	-0.96456	27.1717	-0.96456	26.8738	1.00918	0.512793
0.906036	-1.42112	0.910035	-0.50036	0.909036	0.000777157	0.911036	0.44037	0.965035	0.876577	0.966035	2.08861	0.967036	0.359354	0.966035	-0.1332	-0.963705	32.5629	-0.963705	27.3797	-0.963705	27.3546	-0.963705	23.0517	1.01004	-0.0916621
0.90689	-1.65707	0.91089	-0.738546	0.90989	-0.0957955	0.91189	0.294907	0.96589	-0.146255	0.96689	0.0720221	0.96789	-0.897692	0.96689	-0.0345316	-0.962851	31.5372	-0.962851	25.4266	-0.962851	24.6149	-0.962851	22.6599	1.01089	-0.147737
0.907744	-1.76544	0.911744	-0.545922	0.910745	-0.122682	0.912744	0.325571	0.966744	-0.977009	0.967744	0.990528	0.968744	-0.545978	0.967744	0.0135944	-0.961997	33.0556	-0.961997	28.55	-0.961997	25.1282	-0.961997	26.4991	1.01174	0.25784
0.908599	-1.54722	0.912599	-0.387019	0.911599	-0.276301	0.913599	0.37949	0.967599	-1.25026	0.968599	-0.279667	0.969599	-0.534082	0.968599	0.0707006	-0.961142	26.2242	-0.961142	27.8998	-0.961142	28.3824	-0.961142	29.7736	1.0126	0.103141
0.909453	-1.32841	0.913453	-0.543534	0.912453	-0.141006	0.914453	0.119158	0.968453	-0.695089	0.969453	1.26019	0.970453	0.0106645	0.969453	0.0153583	-0.960288	29.168	-0.960288	27.3678	-0.960288	30.4169	-0.960288	32.1067	1.01345	-0.464456
0.910308	-1.2986	0.914308	-0.756988	0.913308	0.0653392	0.915308	0.205405	0.969308	-1.07938	0.970308	0.696121	0.971308	-0.842887	0.970308	-0.103996	-0.959433	25.1004	-0.959433	28.0953	-0.959433	27.7709	-0.959433	33.5065	1.01431	-0.430163
0.911162	-1.12696	0.915162	-0.434815	0.914162	0.0112943	0.916162	0.323549	0.970162	-0.802206	0.971162	1.08283	0.972162	-0.721014	0.971162	-0.0738078	-0.958579	28.8736	-0.958579	26.1759	-0.958579	26.9574	-0.958579	31.0466	1.01516	-0.562036
0.912017	-1.66177	0.916017	-0.352874	0.915017	0.21593	0.917017	0.26343	0.971016	-0.587324	0.972017	-0.792254	0.973017	-1.12102	0.972017	-0.07931	-0.957724	29.9024	-0.957724	21.8521	-0.957724	27.1609	-0.957724	28.5856	1.01602	-0.0415509
0.912871	-2.33134	0.916871	-0.214227	0.915871	-0.283692	0.917871	0.503452	0.971871	0.139058	0.972871	1.42394	0.973871	-0.230738	0.972871	0.0245095	-0.95687	35.0798	-0.95687	25.9854	-0.95687	29.2576	-0.95687	28.7114	1.01687	-0.41711
0.913725	-1.56006	0.917725	-0.273099	0.916726	0.0236598	0.918725	0.227087	0.972725	-1.02428	0.973725	0.235879	0.974725	-0.483988	0.973725	0.120097	-0.956016	25.3184	-0.956016	24.6666	-0.956016	28.9142	-0.956016	31.1651	1.01773	-0.618652
0.91458	-1.58614	0.91858	-0.282153	0.91758	0.0818986	0.91958	0.157161	0.97358	-0.206127	0.97458	1.35601	0.97558	-0.379005	0.97458	0.0966385	-0.955161	28.6907	-0.955161	25.5831	-0.955161	30.1091	-0.955161	32.4637	1.01858	-0.238414
0.915434	-1.88679	0.919434	-0.0476452	0.918434	0.0137473	0.920434	-0.0114515	0.974434	-1.36786	0.975434	-0.346712	0.976434	-0.922547	0.975434	0.0315783	-0.954307	25.8876	-0.954307	24.0147	-0.954307	32.7156	-0.954307	29.9416	1.01943	-0.171196
0.916289	-1.93708	0.920289	-0.189912	0.919289	-0.240712	0.921289	-0.0617068	0.975289	-0.73529	0.976289	1.01557	0.977289	-0.72143	0.976289	-0.0512806	-0.953452	27.7332	-0.953452	24.2322	-0.953452	30.6519	-0.953452	29.1624	1.02029	-0.739643
0.917143	-1.51331	0.921143	-0.270254	0.920143	0.0366565	0.922143	-0.0499551	0.976143	-1.60221	0.977143	-0.451871	0.978143	-0.972615	0.977143	-0.093359	-0.952598	29.472	-0.952598	23.9272	-0.952598	30.3518	-0.952598	31.1123	1.02114	-0.366207
0.917998	-1.26042	0.921998	-0.25702	0.920998	-0.159429	0.922998	0.165495	0.976997	-1.07187	0.977998	0.743326	0.978998	-0.232427	0.977998	-0.13333	-0.951743	30.3547	-0.951743	27.4417	-0.951743	29.832	-0.951743	28.5561	1.022	0.0488074
0.918852	-1.53881	0.922852	-0.114322	0.921852	-0.131112	0.923852	0.00757054	0.977852	-1.1855	0.978852	-0.65636	0.979852	-1.17402	0.978852	-0.122459	-0.950889	29.9566	-0.950889	27.1241	-0.950889	27.352	-0.950889	28.6649	1.02285	0.169153
0.919706	-1.8842	0.923706	-0.437336	0.922707	-0.387881	0.924706	0.0542142	0.978706	-1.05996	0.979706	0.93498	0.980706	-0.492404	0.979706	-0.0689732	-0.950035	32.6399	-0.950035	26.0405	-0.950035	30.1768	-0.950035	30.9606	1.02371	-0.0828597
0.920561	-1.58429	0.924561	-0.374598	0.923561	-0.40907	0.925561	0.153105	0.979561	-1.69016	0.980561	-1.10107	0.981561	-0.414423	0.980561	-0.228161	-0.94918	27.7331	-0.94918	23.6754	-0.94918	28.5456	-0.94918	29.1244	1.02456	0.0805747
0.921415	-1.65091	0.925415	-0.198442	0.924415	-0.264722	0.926415	-0.0226386	0.980415	-1.22186	0.981415	-0.9643	0.982415	-0.0559406	0.981415	-0.216084	-0.948326	30.8733	-0.948326	24.2663	-0.948326	32.1312	-0.948326	24.7353	1.02542	0.0712655
0.92227	-1.67619	0.92627	-0.149848	0.92527	-0.0948037	0.92727	-0.117349	0.98127	-1.96773	0.98227	-1.01863	0.98327	-0.671458	0.98227	-0.132675	-0.947471	29.2759	-0.947471	24.2948	-0.947471	32.5081	-0.947471	22.2501	1.02627	0.380976
0.923124	-1.80226	0.927124	-0.123355	0.926124	-0.22671	0.928124	0.0628068	0.982124	-1.14016	0.983124	0.231102	0.984124	-0.35076	0.983124	-0.115569	-0.946617	32.0426	-0.946617	27.0718	-0.946617	34.5089	-0.946617	25.9138	1.02712	-0.204892
0.923979	-2.01686	0.927979	-0.168176	0.926979	-0.0327767	0.928979	0.309319	0.982979	-0.906978	0.983979	-0.0702247	0.984979	-0.787683	0.983979	-0.0329354	-0.945762	29.3451	-0.945762	22.714	-0.945762	33.2489	-0.945762	29.4435	1.02798	0.225405
0.924833	-1.93534	0.928833	-0.368712	0.927833	-0.126977	0.929833	0.410925	0.983833	-1.14897	0.984833	1.56567	0.985833	-0.838949	0.984833	0.0449177	-0.944908	31.8026	-0.944908	26.8169	-0.944908	28.518	-0.944908	33.4636	1.02883	-0.0370004
0.925687	-1.50482	0.929687	-0.395142	0.928688	0.0673114	0.930687	0.370541	0.984687	-1.40363	0.985687	-0.250291	0.986687	-1.02621	0.985687	0.034006	-0.944053	35.2418	-0.944053	29.0712	-0.944053	24.1561	-0.944053	31.8028	1.02969	-0.225616
0.926542	-1.67793	0.930542	-0.477046	0.929542	0.15812	0.931542	0.395433	0.985542	-0.432736	0.986542	0.87484	0.987542	-0.480689	0.986542	0.0653662	-0.943199	35.4278	-0.943199	31.5052	-0.943199	24.8801	-0.943199	32.0386	1.03054	-0.698038
0.927396	-1.63478	0.931396	-0.578762	0.930396	0.207269	0.932396	0.290356	0.986396	-0.976491	0.987396	-0.761577	0.988396	-0.689504	0.987396	0.0888509	-0.942345	32.0113	-0.942345	30.6125	-0.942345	25.1194	-0.942345	28.3572	1.0314	0.0559317
0.928251	-1.89516	0.932251	-0.345525	0.931251	-0.0368281	0.933251	0.407572	0.987251	-0.650369	0.988251	0.588689	0.989251	-0.328056	0.988251	0.120424	-0.94149	35.5131	-0.94149	29.8971	-0.94149	29.536	-0.94149	30.3657	1.03225	-0.845984
0.929105	-1.64078	0.933105	-0.335518	0.932105	0.017583	0.934105	0.218859	0.988105	-1.1812	0.989105	-0.668847	0.990105	-0.492957	0.989105	0.0430705	-0.940636	30.455	-0.940636	28.8084	-0.940636	27.2825	-0.940636	30.1251	1.03311	-0.464148
0.92996	-1.51238	0.93396	-0.269466	0.93296	0.136435	0.93496	0.0262086	0.98896	-0.087996	0.98996	0.145105	0.99096	-0.197277	0.98996	0.00108095	-0.939781	28.4454	-0.939781	32.5441	-0.939781	32.5425	-0.939781	32.1844	1.03396	-0.517051
0.930814	-1.43004	0.934814	-0.440767	0.933814	0.193313	0.935814	-0.360771	0.989814	-0.695333	0.990814	-0.438443	0.991814	-0.875401	0.990814	-0.0652246	-0.938927	26.3433	-0.938927	30.2856	-0.938927	26.0282	-0.938927	31.7809	1.03481	-0.0739368
0.931668	-1.61407	0.935668	-0.548084	0.934669	-0.0338794	0.936668	-0.266571	0.990668	-0.174529	0.991668	0.243678	0.992668	-0.580527	0.991668	-0.101222	-0.938072	31.5931	-0.938072	28.2486	-0.938072	28.116	-0.938072	31.6393	1.03567	-0.48276
0.932523	-1.59103	0.936523	-0.587973	0.935523	0.0723391	0.937523	0.00412014	0.991523	0.0157867	0.992523	0.143963	0.993523	-0.413438	0.992523	-0.111659	-0.937218	33.8472	-0.937218	23.7614	-0.937218	28.3538	-0.937218	30.748	1.03652	-0.0715221
0.933377	-1.43822	0.937377	-0.566594	0.936377	0.172078	0.938377	0.0969255	0.992377	-0.0777989	0.993377	0.292045	0.994377	-0.528465	0.993377	0.0121229	-0.936364	34.4282	-0.936364	27.8936	-0.936364	30.8674	-0.936364	27.4198	1.03738	-0.271321
0.934232	-1.38564	0.938232	-0.312412	0.937232	0.235791	0.939232	-0.261799	0.993232	-0.836401	0.994232	-0.311428	0.995232	-0.595522	0.994232	0.0651098	-0.935509	32.3181	-0.935509	27.1343	-0.935509	30.1316	-0.935509	24.7693	1.03823	-0.677361
0.935086	-1.93971	0.939086	-0.453676	0.938086	0.17269	0.940086	-0.196547	0.994086	-0.467023	0.995086	1.24938	0.996086	-0.527791	0.995086	-0.0500603	-0.934655	31.8137	-0.934655	26.0352	-0.934655	26.9801	-0.934655	30.347	1.03909	-0.526462
0.935941	-1.75584	0.939941	-0.527667	0.938941	0.0599662	0.940941	-0.39752	0.994941	-1.42953	0.995941	-0.0267795	0.996941	-0.534674	0.995941	-0.121417	-0.9338	31.6703	-0.9338	27.9462	-0.9338	25.9506	-0.9338	30.9248	1.03994	-0.0834106
0.936795	-1.73689	0.940795	-0.494744	0.939795	-0.243993	0.941795	-0.342781	0.995795	-0.0451922	0.996795	-0.352945	0.997795	0.221122	0.996795	-0.110757	-0.932946	32.1408	-0.932946	29.1254	-0.932946	26.9125	-0.932946	30.5034	1.04079	-1.14163
0.937649	-1.44027	0.941649	-0.646864	0.94065	-0.192664	0.942649	-0.129966	0.996649	0.60486	0.997649	-0.747031	0.998649	-0.0883572	0.997649	0.019939	-0.932091	29.569	-0.932091	26.1295	-0.932091	27.3362	-0.932091	29.0992	1.04165	-0.745088
0.938504	-2.0789	0.942504	-0.798491	0.941504	-0.438514	0.943504	0.175012	0.997504	0.0934315	0.998504	0.388269	0.999504	-0.326784	0.998504	-0.000147088	-0.931237	29.5912	-0.931237	30.5398	-0.931237	32.7536	-0.931237	29.5514	1.0425	-0.906629
0.939358	-2.02696	0.943358	-0.812662	0.942358	-0.399442	0.944358	-0.0130269	0.998358	-0.272926	0.999358	0.0150229	1.00036	-0.527075	0.999358	-0.0581608	-0.930383	33.9536	-0.930383	26.8569	-0.930383	29.9692	-0.930383	29.1285	1.04336	-0.61498
0.940213	-1.98251	0.944213	-0.685864	0.943213	-0.552396	0.945213	0.0509603	0.999213	-0.0812197	1.00021	0.795386	1.00121	-0.194176	1.00021	0.0322082	-0.929528	34.7418	-0.929528	29.1888	-0.929528	31.768	-0.929528	31.3511	1.04421	-0.631364
0.941067	-1.87097	0.945067	-0.896034	0.944067	-0.411744	0.946067	-0.187544	1.00007	-0.144474	1.00107	0.133262	1.00207	-0.314572	1.00107	0.100066	-0.928674	33.5626	-0.928674	27.5834	-0.928674	27.9968	-0.928674	28.9691	1.04507	0.0620419
0.941922	-1.83817	0.945922	-0.777987	0.944922	-0.52571	0.946922	0.282654	1.00092	1.00875	1.00192	0.905617	1.00292	-0.382436	1.00192	0.0425406	-0.927819	33.2891	-0.927819	31.423	-0.927819	30.7277	-0.927819	30.616	1.04592	-0.0109507
0.942776	-1.42301	0.946776	-0.847864	0.945776	-0.337241	0.947776	0.556954	1.00178	-0.986875	1.00278	0.0437838	1.00378	-0.00174477	1.00278	-0.0281982	-0.926965	33.6706	-0.926965	28.7917	-0.926965	28.5893	-0.926965	34.227	1.04678	-0.400925
0.94363	-1.77382	0.94763	-0.953471	0.946631	-0.286407	0.94863	0.586601	1.00263	-1.38501	1.00363	0.931069	1.00463	-0.0526426	1.00363	-0.0397833	-0.92611	32.5379	-0.92611	29.9325	-0.92611	29.799	-0.92611	34.1659	1.04763	-0.882668
0.944485	-1.22482	0.948485	-0.660054	0.947485	-0.116406	0.949485	0.523436	1.00348	-1.47434	1.00448	0.505409	1.00548	-0.121418	1.00448	-0.0520942	-0.925256	32.0252	-0.925256	27.3722	-0.925256	28.8188	-0.925256	30.8247	1.04848	-0.67036
0.945339	-1.53806	0.949339	-0.6868	0.948339	-0.186742	0.950339	0.174068	1.00434	-1.54573	1.00534	0.0153121	1.00634	-0.374083	1.00534	0.0513134	-0.924402	31.0597	-0.924402	28.293	-0.924402	32.2378	-0.924402	32.6283	1.04934	-0.621298
0.946194	-1.43272	0.950194	-0.418457	0.949194	0.146678	0.951194	0.0630267	1.00519	-1.54383	1.00619	-1.38824	1.00719	-0.852238	1.00619	-0.0933931	-0.923547	33.2933	-0.923547	29.1425	-0.923547	30.449	-0.923547	29.4247	1.05019	-0.163292
0.947048	-1.81848	0.951048	-0.328779	0.950048	0.138324	0.952048	0.147239	1.00605	-0.935278	1.00705	-0.937497	1.00805	-0.0717282	1.00705	-0.155915	-0.922693	31.7322	-0.922693	31.8966	-0.922693	32.3332	-0.922693	27.4849	1.05105	-0.503845
0.947903	-1.34751	0.951903	-0.538719	0.950903	0.18665	0.952903	-0.0306623	1.0069	-1.80922	1.0079	-0.560017	1.0089	0.290675	1.0079	-0.0788879	-0.921838	34.5904	-0.921838	31.1953	-0.921838	26.122	-0.921838	24.3978	1.0519	-0.276915
0.948757	-1.30747	0.952757	-0.794214	0.951757	0.396037	0.953757	0.251476	1.00776	-1.34182	1.00876	-0.486536	1.00976	0.187438	1.00876	-0.0515699	-0.920984	32.3124	-0.920984	32.804	-0.920984	25.94	-0.920984	30.0265	1.05276	-0.461382
0.949612	-1.17897	0.953611	-0.382568	0.952612	0.514319	0.954611	0.15972	1.00861	-1.39908	1.00961	-0.970988	1.01061	-0.543313	1.00961	-0.10987	-0.920129	30.4887	-0.920129	29.7624	-0.920129	24.8481	-0.920129	29.8186	1.05361	-0.253443
0.950466	-1.48495	0.954466	-0.145998	0.953466	0.14256	0.955466	0.081331	1.00947	-1.22973	1.01047	-0.487963	1.01147	-0.202144	1.01047	-0.109081	-0.919275	29.6427	-0.919275	29.0815	-0.919275	28.7938	-0.919275	32.7746	1.05447	-0.535553
0.95132	-1.29759	0.95532	-0.511815	0.95432	-0.127425	0.95632	-0.235985	1.01032	-1.33122	1.01132	-0.351062	1.01232	0.081696	1.01132	-0.165593	-0.918421	32.9971	-0.918421	24.5466	-0.918421	30.5996	-0.918421	28.9175	1.05532	-0.450218
0.952175	-1.66683	0.956175	-0.743584	0.955175	-0.452548	0.957175	0.0900171	1.01117	-1.67592	1.01217	0.18836	1.01317	0.189852	1.01217	-0.0575937	-0.917566	35.6185	-0.917566	30.4179	-0.917566	32.5732	-0.917566	32.5523	1.05617	-1.06923
0.953029	-1.5012	0.957029	-0.619338	0.956029	-0.301635	0.958029	-0.0035207	1.01203	-1.43469	1.01303	0.691248	1.01403	-0.158811	1.01303	-0.0653331	-0.916712	30.553	-0.916712	30.9879	-0.916712	29.8772	-0.916712	30.2786	1.05703	-0.644654
0.953884	-1.6458	0.957884	-0.693809	0.956884	-0.274837	0.958884	0.03359	1.01288	-0.784744	1.01388	0.309462	1.01488	-0.457347	1.01388	-0.0315477	-0.915857	28.2041	-0.915857	30.8704	-0.915857	32.2614	-0.915857	36.1154	1.05788	-0.554009
0.954738	-1.82795	0.958738	-0.771575	0.957738	-0.157714	0.959738	-0.0927121	1.01374	-0.251016	1.01474	0.578542	1.01574	-1.04959	1.01474	-0.0741984	-0.915003	32.4865	-0.915003	28.6296	-0.915003	29.8614	-0.915003	34.9605	1.05874	0.0538756
0.955593	-1.98422	0.959592	-0.867948	0.958593	-0.252063	0.960593	-0.333538	1.01459	0.12322	1.01559	-0.631385	1.01659	-0.659433	1.01559	0.0539807	-0.914148	29.7516	-0.914148	31.7817	-0.914148	30.6578	-0.914148	34.6266	1.05959	-0.24612
0.956447	-1.69217	0.960447	-0.823376	0.959447	-0.229867	0.961447	-0.439312	1.01545	-0.483203	1.01645	-0.80914	1.01745	-0.16056	1.01645	-0.1236	-0.913294	32.5047	-0.913294	23.9309	-0.913294	23.7929	-0.913294	30.2265	1.06045	0.0114857
0.957301	-1.70118	0.961301	-1.07589	0.960301	-0.510819	0.962301	-0.187212	1.0163	-0.111746	1.0173	-0.547351	1.0183	-0.109788	1.0173	-0.163221	-0.91244	34.1192	-0.91244	25.2276	-0.91244	30.8449	-0.91244	27.2904	1.0613	0.0864471
0.958156	-1.71196	0.962156	-1.26631	0.961156	-0.300347	0.963156	-0.46791	1.01716	-0.705352	1.01816	-0.457148	1.01916	-0.628833	1.01816	-0.0209819	-0.911585	34.3464	-0.911585	27.0472	-0.911585	29.9858	-0.911585	23.5249	1.06216	0.0120255
0.95901	-1.97298	0.96301	-1.00767	0.96201	-0.326364	0.96401	0.0108945	1.01801	-0.164045	1.01901	-0.36543	1.02001	-0.532252	1.01901	0.0446184	-0.910731	28.3575	-0.910731	33.0043	-0.910731	32.2907	-0.910731	24.6091	1.06301	-0.106306
0.959865	-1.71535	0.963865	-0.582905	0.962865	-0.26599	0.964865	-0.0893552	1.01886	-0.563474	1.01986	-0.643062	1.02086	-0.561633	1.01986	0.107394	-0.909876	30.1496	-0.909876	31.0039	-0.909876	31.1293	-0.909876	26.3295	1.06386	0.536576
0.960719	-2.11437	0.964719	-0.565252	0.963719	-0.235913	0.965719	-0.178984	1.01972	-0.0445433	1.02072	-1.91652	1.02172	-0.396954	1.02072	0.0690714	-0.909022	28.4223	-0.909022	31.2713	-0.909022	33.7866	-0.909022	28.524	1.06472	-0.0510566
0.961574	-2.32384	0.965573	-0.77645	0.964574	-0.124818	0.966574	-0.0334851	1.02057	-0.512759	1.02157	-0.576815	1.02257	0.369417	1.02157	-0.0473261	-0.908167	29.3252	-0.908167	31.6082	-0.908167	31.0261	-0.908167	26.3141	1.06557	0.110452
0.962428	-2.55228	0.966428	-0.815499	0.965428	-0.23351	0.967428	0.0653779	1.02143	-0.0499034	1.02243	-0.0155402	1.02343	-0.143213	1.02243	-0.0948274	-0.907313	30.5797	-0.907313	31.243	-0.907313	33.6914	-0.907313	27.0261	1.06643	-0.14487
0.963282	-1.99173	0.967282	-0.841361	0.966283	-0.0058755	0.968282	0.0498202	1.02228	0.284112	1.02328	-0.625092	1.02428	-0.324949	1.02328	-0.0389221	-0.906459	29.147	-0.906459	27.6336	-0.906459	27.0074	-0.906459	29.6303	1.06728	0.00668591
0.964137	-1.65449	0.968137	-0.871307	0.967137	-0.00715169	0.969137	0.130443	1.02314	-0.431868	1.02414	-1.57404	1.02514	-0.27673	1.02414	-0.0487846	-0.905604	29.4896	-0.905604	29.2128	-0.905604	30.7152	-0.905604	33.9169	1.06814	-0.215312
0.964991	-1.22445	0.968991	-0.492335	0.967991	0.191352	0.969991	0.062279	1.02399	-0.726137	1.02499	-0.144303	1.02599	-0.118508	1.02499	-0.0467786	-0.90475	34.2467	-0.90475	27.9635	-0.90475	31.7586	-0.90475	30.9361	1.06899	0.0771224
0.965846	-1.26641	0.969846	-0.494052	0.968846	-0.166314	0.970846	0.195278	1.02485	-0.7474	1.02585	-0.675148	1.02685	-0.067276	1.02585	0.046418	-0.903895	29.9015	-0.903895	29.1737	-0.903895	31.4879	-0.903895	35.3791	1.06985	-0.441982
0.9667	-1.28773	0.9707	-0.386912	0.9697	-0.362037	0.9717	0.0536044	1.0257	-0.161391	1.0267	0.296296	1.0277	0.26426	1.0267	0.135011	-0.903041	32.6088	-0.903041	27.9245	-0.903041	26.1068	-0.903041	32.0708	1.0707	-0.112459
0.967555	-1.27706	0.971554	-0.367398	0.970555	-0.145669	0.972555	0.019634	1.02655	-0.320918	1.02755	-0.331568	1.02855	0.0960093	1.02755	0.207651	-0.902186	35.8657	-0.902186	31.4871	-0.902186	30.0204	-0.902186	29.9962	1.07155	-0.292595
0.968409	-0.90671	0.972409	-0.230378	0.971409	0.188268	0.973409	-0.122654	1.02741	-0.953217	1.02841	-0.469752	1.02941	0.434284	1.02841	0.110711	-0.901332	35.8214	-0.901332	29.1177	-0.901332	29.2741	-0.901332	31.6498	1.07241	-0.508163
0.969263	-1.6022	0.973263	-0.516746	0.972264	0.0883874	0.974263	-0.00794247	1.02826	-0.356548	1.02926	-0.295346	1.03026	-0.331855	1.02926	0.0928236	-0.900478	29.8527	-0.900478	29.4642	-0.900478	29.3674	-0.900478	36.7275	1.07326	-0.674422
0.970118	-1.44885	0.974118	-0.487407	0.973118	-0.0424527	0.975118	-0.29097	1.02912	-0.724078	1.03012	0.501369	1.03112	-0.48237	1.03012	0.0485872	-0.899623	33.7857	-0.899623	27.8483	-0.899623	31.1491	-0.899623	33.345	1.07412	0.186722
0.970972	-1.51563	0.974972	-0.388979	0.973972	0.161893	0.975972	0.0334928	1.02997	-1.28495	1.03097	0.316754	1.03197	-0.570294	1.03097	0.0560404	-0.898769	35.4977	-0.898769	28.951	-0.898769	28.2508	-0.898769	33.9418	1.07497	0.406524
0.971827	-1.93698	0.975827	-0.378168	0.974827	0.153871	0.976827	-0.0642183	1.03083	-1.21315	1.03183	1.21291	1.03283	-0.558791	1.03183	0.0457788	-0.897914	32.8462	-0.897914	28.3541	-0.897914	27.6083	-0.897914	31.9149	1.07583	0.33902
0.972681	-1.8813	0.976681	-0.356865	0.975681	-0.288268	0.977681	0.173624	1.03168	-0.775509	1.03268	0.997432	1.03368	-0.65378	1.03268	0.100756	-0.89706	29.5987	-0.89706	28.5745	-0.89706	31.4612	-0.89706	30.9414	1.07668	0.139841
0.973536	-1.5773	0.977536	-0.331078	0.976536	-0.233981	0.978536	-0.128902	1.03254	-0.988632	1.03354	1.77594	1.03454	-0.130486	1.03354	0.00150008	-0.896205	34.6961	-0.896205	26.2501	-0.896205	30.6273	-0.896205	30.2311	1.07754	-0.148399
0.97439	-1.88256	0.97839	-0.203995	0.97739	-0.028741	0.97939	-0.0586512	1.03339	-0.964619	1.03439	0.467632	1.03539	-0.760663	1.03439	-0.113345	-0.895351	30.9328	-0.895351	30.6738	-0.895351	33.8632	-0.895351	27.6487	1.07839	-0.216196
0.975244	-1.58379	0.979244	-0.263966	0.978245	0.0953608	0.980244	-0.130048	1.03424	-0.978519	1.03524	0.533548	1.03624	-0.703776	1.03524	-0.0495276	-0.894497	30.1005	-0.894497	30.7384	-0.894497	33.5855	-0.894497	31.4283	1.07924	0.559439
0.976099	-1.33706	0.980099	-0.509634	0.979099	-0.101199	0.981099	-0.0391963	1.0351	-0.0276132	1.0361	-0.136298	1.0371	-0.410564	1.0361	0.0647462	-0.893642	28.3557	-0.893642	29.0782	-0.893642	34.3044	-0.893642	37.5868	1.0801	0.297481
0.976953	-1.62632	0.980953	-0.404137	0.979953	0.189212	0.981953	0.00805119	1.03595	-0.274368	1.03695	1.98986	1.03795	-0.0673104	1.03695	0.0487209	-0.892788	35.3351	-0.892788	27.7907	-0.892788	31.496	-0.892788	33.8554	1.08095	0.247384
0.977808	-1.47775	0.981808	-0.309823	0.980808	0.00797358	0.982808	0.300815	1.03681	-1.1286	1.03781	1.10562	1.03881	-0.0338976	1.03781	0.0461298	-0.891933	27.9662	-0.891933	29.5705	-0.891933	30.383	-0.891933	29.6951	1.08181	-0.347293
0.978662	-1.73975	0.982662	-0.253137	0.981662	-0.00319568	0.983662	0.184811	1.03766	-0.880431	1.03866	1.95147	1.03966	0.450624	1.03866	0.0840003	-0.891079	31.662	-0.891079	26.7315	-0.891079	29.9886	-0.891079	28.9058	1.08266	-0.645551
0.979517	-2.11378	0.983517	-0.528673	0.982517	0.090907	0.984517	0.26359	1.03852	-1.62552	1.03952	0.199204	1.04052	-0.441247	1.03952	0.0594392	-0.890224	28.0249	-0.890224	27.7368	-0.890224	30.1279	-0.890224	30.2483	1.08352	-0.419762
0.980371	-1.68884	0.984371	-0.372038	0.983371	-0.0262727	0.985371	0.0392669	1.03937	-1.1474	1.04037	1.71533	1.04137	-0.5862	1.04037	0.00127846	-0.88937	34.9695	-0.88937	26.1654	-0.88937	30.0043	-0.88937	31.4274	1.08437	0.118519
0.981225	-1.68215	0.985225	-0.403597	0.984226	0.0919961	0.986225	0.17085	1.04023	-0.4617	1.04123	-0.272929	1.04223	-0.989293	1.04123	0.0369158	-0.888516	33.1068	-0.888516	28.7823	-0.888516	31.7491	-0.888516	31.2111	1.08523	-0.35941
0.98208	-1.63872	0.98608	-0.131578	0.98508	0.403697	0.98708	0.159848	1.04108	0.178546	1.04208	0.0667459	1.04308	-0.371707	1.04208	-0.0235962	-0.887661	34.101	-0.887661	26.7934	-0.887661	27.3432	-0.887661	26.7007	1.08608	-0.43473
0.982934	-1.66228	0.986934	-0.20562	0.985934	0.19583	0.987934	-0.218537	1.04193	-0.461425	1.04293	-0.818914	1.04393	-0.662358	1.04293	-0.0251113	-0.886807	31.4932	-0.886807	26.6821	-0.886807	29.9592	-0.886807	30.2189	1.08693	-0.635722
0.983789	-1.60449	0.987789	-0.492723	0.986789	-0.0801858	0.988789	-0.154009	1.04279	-0.426707	1.04379	-0.414716	1.04479	-0.369602	1.04379	0.0840293	-0.885952	34.646	-0.885952	29.0677	-0.885952	31.9402	-0.885952	30.0913	1.08779	-0.997217
0.984643	-1.7911	0.988643	-0.734286	0.987643	0.0171823	0.989643	0.291076	1.04364	-2.05315	1.04464	-1.68608	1.04564	-0.800806	1.04464	0.0949121	-0.885098	28.8052	-0.885098	29.8439	-0.885098	33.3536	-0.885098	31.5104	1.08864	-0.494358
0.985498	-1.36108	0.989498	-0.589541	0.988498	-0.191319	0.990498	-0.0625074	1.0445	-1.56997	1.0455	0.00181781	1.0465	-0.0553224	1.0455	0.123394	-0.884243	33.3348	-0.884243	31.3514	-0.884243	33.0344	-0.884243	33.8838	1.0895	-0.607385
0.986352	-1.30642	0.990352	-0.664167	0.989352	-0.0387526	0.991352	-0.0594371	1.04535	-1.38476	1.04635	-1.13007	1.04735	-0.256206	1.04635	0.0753943	-0.883389	28.2408	-0.883389	31.8076	-0.883389	32.4813	-0.883389	34.2495	1.09035	-0.777907
0.987206	-1.51904	0.991206	-0.379692	0.990207	-0.0147447	0.992206	0.227627	1.04621	-1.23448	1.04721	0.49352	1.04821	-0.185978	1.04721	-0.00581236	-0.882534	34.6577	-0.882534	27.2376	-0.882534	28.7885	-0.882534	34.5871	1.09121	-0.567626
0.988061	-1.74052	0.992061	-0.375401	0.991061	-0.0624114	0.993061	0.386045	1.04706	-1.06938	1.04806	-0.56318	1.04906	-0.0775473	1.04806	-0.0379693	-0.88168	30.0934	-0.88168	27.1264	-0.88168	29.8223	-0.88168	34.9059	1.09206	-0.75732
0.988915	-1.64703	0.992915	-0.243472	0.991915	0.138135	0.993915	0.227249	1.04792	-0.765201	1.04892	1.04809	1.04992	0.657083	1.04892	0.0565789	-0.880826	36.8648	-0.880826	28.517	-0.880826	28.9205	-0.880826	34.8503	1.09292	-0.0660432
0.98977	-1.70841	0.99377	-0.45871	0.99277	0.153939	0.99477	0.180292	1.04877	-1.89225	1.04977	-0.626915	1.05077	0.381967	1.04977	0.103776	-0.879971	36.015	-0.879971	29.9332	-0.879971	28.2307	-0.879971	31.6586	1.09377	-0.366936
0.990624	-2.06101	0.994624	-0.27026	0.993624	0.091775	0.995624	-0.113027	1.04962	-1.99404	1.05062	-0.264187	1.05162	0.197646	1.05062	0.0111471	-0.879117	36.9163	-0.879117	27.5643	-0.879117	30.6814	-0.879117	30.5353	1.09462	-0.854809
0.991479	-1.72248	0.995479	-0.372623	0.994479	0.219064	0.996479	0.0500562	1.05048	-1.45294	1.05148	-0.932622	1.05248	-0.555927	1.05148	0.0431903	-0.878262	32.2697	-0.878262	28.2736	-0.878262	34.4853	-0.878262	30.0296	1.09548	-0.277736
0.992333	-1.5706	0.996333	-0.488818	0.995333	0.254224	0.997333	0.0805018	1.05133	-0.459063	1.05233	0.669924	1.05333	-0.266197	1.05233	0.033109	-0.877408	33.6104	-0.877408	29.7559	-0.877408	35.5272	-0.877408	30.0731	1.09633	-0.0341609
0.993187	-1.71726	0.997187	-0.648745	0.996188	0.019906	0.998187	0.173834	1.05219	-0.810262	1.05319	-1.04651	1.05419	-0.96161	1.05319	-0.0619537	-0.876553	33.3173	-0.876553	30.3557	-0.876553	35.9324	-0.876553	32.8629	1.09719	-0.354296
0.994042	-1.40379	0.998042	-0.533276	0.997042	-0.172656	0.999042	-0.15691	1.05304	-0.920079	1.05404	0.48448	1.05504	-0.212003	1.05404	-0.0473617	-0.875699	34.401	-0.875699	32.183	-0.875699	34.0852	-0.875699	29.2921	1.09804	0.0917765
0.994896	-1.27622	0.998896	-0.481817	0.997896	0.038226	0.999896	-0.0895446	1.0539	-1.3109	1.0549	-0.483561	1.0559	-0.410319	1.0549	-0.00633773	-0.874845	31.929	-0.874845	34.2858	-0.874845	33.0477	-0.874845	29.991	1.0989	-0.244137
0.995751	-1.61649	0.999751	-0.335258	0.998751	0.145482	1.00075	0.048836	1.05475	-1.54785	1.05575	0.354168	1.05675	-0.192971	1.05575	-0.0600211	-0.87399	40.355	-0.87399	30.4185	-0.87399	30.804	-0.87399	28.9756	1.09975	0.157396
0.996605	-1.581	1.00061	-0.299642	0.999605	0.217803	1.00161	0.00744793	1.05561	-2.37686	1.05661	-1.86872	1.05761	-0.426922	1.05661	0.0473252	-0.873136	33.8358	-0.873136	30.0468	-0.873136	29.7025	-0.873136	32.8315	1.10061	0.512576
0.99746	-1.75551	1.00146	-0.460683	1.00046	0.093938	1.00246	0.151202	1.05646	-1.83691	1.05746	0.117404	1.05846	-0.0974677	1.05746	0.0771562	-0.872281	37.9526	-0.872281	28.3931	-0.872281	30.455	-0.872281	34.2079	1.10146	0.564043
0.998314	-1.76587	1.00231	-0.358647	1.00131	0.0175065	1.00331	0.250713	1.05731	-1.56903	1.05831	-1.402	1.05931	-0.48641	1.05831	0.0982416	-0.871427	34.4196	-0.871427	28.6787	-0.871427	30.9984	-0.871427	34.3501	1.10231	0.469046
0.999168	-1.51619	1.00317	-0.156249	1.00217	-0.203473	1.00417	0.364319	1.05817	-1.94977	1.05917	-0.277657	1.06017	-0.138582	1.05917	0.0933284	-0.870572	37.3047	-0.870572	29.4913	-0.870572	32.8511	-0.870572	32.6121	1.10317	-0.0908254
1.00002	-1.50353	1.00402	-0.153653	1.00302	0.00563708	1.00502	0.374296	1.05902	-1.5823	1.06002	-1.40864	1.06102	-0.70792	1.06002	0.0509046	-0.869718	35.8514	-0.869718	28.2385	-0.869718	33.4531	-0.869718	32.2059	1.10402	-0.0440013
1.00088	-1.91762	1.00488	-0.244586	1.00388	0.326308	1.00588	0.11323	1.05988	-0.260073	1.06088	0.0122639	1.06188	-0.404188	1.06088	-0.0180831	-0.868864	35.903	-0.868864	28.4563	-0.868864	34.7089	-0.868864	34.5451	1.10488	0.352709
1.00173	-2.16338	1.00573	-0.2306	1.00473	0.244861	1.00673	-0.176171	1.06073	-0.438044	1.06173	-0.742229	1.06273	-0.524722	1.06173	-0.0558485	-0.868009	30.4434	-0.868009	33.7022	-0.868009	33.4929	-0.868009	34.464	1.10573	0.254243
1.00259	-2.0678	1.00659	-0.41349	1.00559	0.137309	1.00759	0.364626	1.06159	-0.198843	1.06259	0.24037	1.06359	-0.0262347	1.06259	-0.0145886	-0.867155	36.4055	-0.867155	28.7645	-0.867155	33.1351	-0.867155	32.4952	1.10659	0.188309
1.00344	-1.97335	1.00744	-0.64542	1.00644	0.202643	1.00844	0.389127	1.06244	-1.61238	1.06344	-0.653489	1.06444	-0.38032	1.06344	0.0264339	-0.8663	34.0963	-0.8663	28.9775	-0.8663	31.0939	-0.8663	30.2179	1.10744	0.252255
1.0043	-1.92179	1.0083	-0.345668	1.0073	0.178081	1.0093	0.344483	1.06329	-1.76338	1.0643	0.834822	1.0653	0.0117409	1.0643	-0.0239336	-0.865446	34.2464	-0.865446	32.1984	-0.865446	28.5447	-0.865446	32.6878	1.10829	-0.426024
1.00515	-1.92498	1.00915	-0.620163	1.00815	-0.0938674	1.01015	0.351848	1.06415	-0.861301	1.06515	-0.688501	1.06615	-0.776173	1.06515	0.0899361	-0.864591	26.4258	-0.864591	34.5749	-0.864591	26.9759	-0.864591	33.3237	1.10915	-0.290475
1.006	-1.84444	1.01	-0.756052	1.009	-0.348075	1.011	0.203358	1.065	-0.362501	1.066	0.166139	1.067	-0.207623	1.066	0.0737777	-0.863737	27.0653	-0.863737	35.199	-0.863737	30.7375	-0.863737	31.7888	1.11	-0.352416
1.00686	-1.68864	1.01086	-0.704571	1.00986	-0.129121	1.01186	0.169962	1.06586	-0.372544	1.06686	-1.20753	1.06786	-0.456782	1.06686	-0.0341687	-0.862883	23.2294	-0.862883	30.9465	-0.862883	33.009	-0.862883	31.597	1.11086	-0.0786425
1.00771	-1.62802	1.01171	-0.675513	1.01071	-0.148074	1.01271	0.180691	1.06671	-0.190832	1.06771	0.579669	1.06871	-0.29683	1.06771	-0.00422226	-0.862028	33.1379	-0.862028	29.4014	-0.862028	38.4606	-0.862028	32.7698	1.11171	0.287658
1.00857	-1.81469	1.01257	-0.831836	1.01157	0.0201081	1.01357	0.0881498	1.06757	-0.256526	1.06857	-0.634979	1.06957	-0.796412	1.06857	-0.00923531	-0.861174	34.3736	-0.861174	28.8702	-0.861174	35.085	-0.861174	33.1453	1.11257	0.140153
1.00942	-2.04596	1.01342	-0.642122	1.01242	0.0882636	1.01442	0.350804	1.06842	0.422985	1.06942	-0.495719	1.07042	0.0761349	1.06942	-0.0228978	-0.860319	39.2965	-0.860319	29.7222	-0.860319	34.9288	-0.860319	32.358	1.11342	-0.236924
1.01028	-2.31293	1.01428	-0.105783	1.01328	0.279313	1.01528	0.154705	1.06928	-1.0989	1.07028	-1.30286	1.07128	-0.362063	1.07028	0.0593371	-0.859465	33.3208	-0.859465	29.5146	-0.859465	35.9373	-0.859465	32.3511	1.11428	0.27083
1.01113	-2.20845	1.01513	0.147773	1.01413	0.0269328	1.01613	-0.00532695	1.07013	-0.736784	1.07113	0.155931	1.07213	0.174886	1.07113	0.0690168	-0.85861	37.0231	-0.85861	31.4949	-0.85861	36.1425	-0.85861	33.0272	1.11513	-0.0463727
1.01198	-1.79802	1.01598	0.0675022	1.01499	-0.0569735	1.01698	0.0704019	1.07098	-1.20988	1.07198	-1.80013	1.07298	-0.0129871	1.07198	0.0792467	-0.857756	33.5524	-0.857756	30.6227	-0.857756	32.8108	-0.857756	34.8498	1.11598	0.293627
1.01284	-2.22461	1.01684	-0.0921227	1.01584	0.0844336	1.01784	0.307471	1.07184	-0.117871	1.07284	-0.138036	1.07384	0.0735535	1.07284	0.10054	-0.856902	33.5936	-0.856902	33.4538	-0.856902	33.2888	-0.856902	41.7234	1.11684	-0.24903
1.01369	-1.88221	1.01769	-0.354263	1.01669	0.183234	1.01869	0.369991	1.07269	-0.297974	1.07369	-0.0621873	1.07469	-0.414927	1.07369	0.137323	-0.856047	30.8943	-0.856047	30.1844	-0.856047	27.5439	-0.856047	42.6662	1.11769	-0.0255801
1.01455	-1.88571	1.01855	-0.20587	1.01755	0.110433	1.01955	0.0935462	1.07355	-0.190664	1.07455	0.391109	1.07555	-0.224268	1.07455	0.0810566	-0.855193	33.0399	-0.855193	33.3602	-0.855193	28.8297	-0.855193	37.4236	1.11855	-0.491984
1.0154	-1.95135	1.0194	-0.383977	1.0184	0.280238	1.0204	0.211721	1.0744	-0.196852	1.0754	-1.02526	1.0764	-0.302793	1.0754	0.0131662	-0.854338	30.449	-0.854338	29.121	-0.854338	29.5361	-0.854338	36.1329	1.1194	-0.348102
1.01626	-2.16994	1.02026	-0.372684	1.01926	0.236814	1.02126	-0.13018	1.07526	1.18212	1.07626	-0.967292	1.07726	0.217713	1.07626	0.10016	-0.853484	33.2989	-0.853484	27.7601	-0.853484	31.9424	-0.853484	35.708	1.12026	-0.74175
1.01711	-1.84216	1.02111	-0.201576	1.02011	0.233661	1.02211	-0.314657	1.07611	0.0687442	1.07711	-1.5301	1.07811	-0.396748	1.07711	0.0291737	-0.852629	35.3036	-0.852629	28.3621	-0.852629	30.2429	-0.852629	34.0839	1.12111	-0.143137
1.01797	-2.17516	1.02197	-0.187583	1.02097	-0.0585984	1.02297	0.138806	1.07697	-0.378099	1.07797	0.00262128	1.07897	0.0712452	1.07797	-0.0370428	-0.851775	35.0251	-0.851775	31.7153	-0.851775	29.028	-0.851775	31.0068	1.12197	-0.149255
1.01882	-2.15232	1.02282	-0.116372	1.02182	0.0293435	1.02382	0.0418069	1.07782	-0.396708	1.07882	-0.877605	1.07982	-0.106704	1.07882	-0.0863588	-0.850921	34.6665	-0.850921	29.239	-0.850921	27.5904	-0.850921	31.4395	1.12282	-0.227501
1.01967	-2.33417	1.02367	-0.0518738	1.02267	-0.0220422	1.02467	-0.130087	1.07867	-0.0681043	1.07967	0.645117	1.08067	0.224357	1.07967	-0.0718233	-0.850066	34.9763	-0.850066	30.0745	-0.850066	29.6506	-0.850066	32.4568	1.12367	-0.0752671
1.02053	-1.89771	1.02453	-0.289641	1.02353	0.035138	1.02553	-0.393093	1.07953	-0.673445	1.08053	-0.382467	1.08153	-0.282705	1.08053	0.00507759	-0.849212	31.8477	-0.849212	25.5402	-0.849212	25.165	-0.849212	35.1781	1.12453	0.915209
1.02138	-2.03178	1.02538	-0.276779	1.02438	-0.153855	1.02638	-0.0453527	1.08038	0.601696	1.08138	1.17772	1.08238	-0.059861	1.08138	0.0162318	-0.848357	31.89	-0.848357	27.7151	-0.848357	28.6831	-0.848357	36.8624	1.12538	0.334236
1.02224	-1.97002	1.02624	-0.211623	1.02524	-0.112235	1.02724	-0.0601886	1.08124	-0.879681	1.08224	0.282151	1.08324	-0.0963194	1.08224	0.0637602	-0.847503	31.9156	-0.847503	28.7666	-0.847503	30.814	-0.847503	31.9671	1.12624	0.581302
1.02309	-2.13915	1.02709	-0.267738	1.02609	-0.260589	1.02809	0.00549725	1.08209	-0.531622	1.08309	0.202553	1.08409	0.466377	1.08309	0.000158145	-0.846648	38.161	-0.846648	33.7918	-0.846648	30.5433	-0.846648	31.7027	1.12709	0.320464
1.02395	-1.44876	1.02795	-0.1565	1.02695	-0.219512	1.02895	-0.0169413	1.08295	-1.86801	1.08395	0.0335406	1.08495	-0.0815651	1.08395	-0.0607828	-0.845794	34.5595	-0.845794	27.9249	-0.845794	28.881	-0.845794	32.0775	1.12795	0.118037
1.0248	-1.65115	1.0288	-0.322494	1.0278	-0.293639	1.0298	0.0645163	1.0838	-1.54375	1.0848	1.24034	1.0858	-0.334128	1.0848	0.0346749	-0.84494	33.784	-0.84494	32.9537	-0.84494	34.692	-0.84494	34.0052	1.1288	-0.0143817
1.02566	-1.97445	1.02966	-0.392472	1.02866	-0.189197	1.03066	-0.0749686	1.08466	-1.00769	1.08566	-1.13598	1.08666	-0.40671	1.08566	0.00795557	-0.844085	34.8434	-0.844085	32.3486	-0.844085	31.8762	-0.844085	30.2264	1.12966	0.24643
1.02651	-2.25936	1.03051	-0.627493	1.02951	-0.245377	1.03151	-0.0872552	1.08551	0.598566	1.08651	-0.261521	1.08751	0.158058	1.08651	-0.0402246	-0.843231	36.1627	-0.843231	30.3678	-0.843231	34.2105	-0.843231	35.0804	1.13051	0.0403992
1.02736	-1.99471	1.03136	-0.559975	1.03036	-0.156427	1.03236	0.0137422	1.08636	-0.75418	1.08736	-0.464155	1.08836	-0.293006	1.08736	-0.0342352	-0.842376	33.2376	-0.842376	32.2995	-0.842376	34.7946	-0.842376	33.2554	1.13136	0.239502
1.02822	-2.27742	1.03222	-0.277685	1.03122	-0.215302	1.03322	0.0176299	1.08722	-0.833948	1.08822	0.600496	1.08922	-0.509618	1.08822	0.0473451	-0.841522	37.3578	-0.841522	37.3536	-0.841522	34.3724	-0.841522	36.4496	1.13222	-0.249231
1.02907	-2.17108	1.03307	-0.168213	1.03207	0.142749	1.03407	-0.026541	1.08807	-0.76889	1.08907	-0.189711	1.09007	-0.597302	1.08907	0.0757045	-0.840667	36.6632	-0.840667	33.402	-0.840667	30.7121	-0.840667	31.3825	1.13307	-0.343856
1.02993	-1.8822	1.03393	-0.240631	1.03293	-0.116481	1.03493	-0.12952	1.08893	0.0663018	1.08993	0.829927	1.09093	0.0616481	1.08993	0.0712221	-0.839813	33.7726	-0.839813	35.3884	-0.839813	30.6858	-0.839813	29.6876	1.13393	-0.543485
1.03078	-1.62671	1.03478	-0.31954	1.03378	0.0817575	1.03578	-0.222073	1.08978	-0.237583	1.09078	0.0901421	1.09178	0.114909	1.09078	0.0359797	-0.838959	28.914	-0.838959	32.1551	-0.838959	29.4766	-0.838959	31.8394	1.13478	0.0138925
1.03164	-1.775	1.03564	-0.367261	1.03464	-0.139266	1.03664	-0.25428	1.09064	0.991042	1.09164	0.0423671	1.09264	0.378134	1.09164	0.0378974	-0.838104	34.0221	-0.838104	33.7451	-0.838104	31.1004	-0.838104	34.9363	1.13564	-0.12781
1.03249	-1.48738	1.03649	-0.567485	1.03549	0.291791	1.03749	-0.293352	1.09149	0.339206	1.09249	0.48379	1.09349	-0.13629	1.09249	-0.0270605	-0.83725	35.9941	-0.83725	30.1218	-0.83725	28.8201	-0.83725	35.7127	1.13649	0.523154
1.03335	-1.83709	1.03735	-0.671898	1.03635	0.0152312	1.03835	-0.0780694	1.09235	0.68904	1.09335	0.598557	1.09435	0.055191	1.09335	-0.0649259	-0.836395	32.4883	-0.836395	34.3528	-0.836395	36.1201	-0.836395	40.3769	1.13735	0.0581481
1.0342	-1.93845	1.0382	-0.829748	1.0372	0.0842771	1.0392	-0.154358	1.0932	-0.831685	1.0942	-0.244029	1.0952	-0.0332184	1.0942	0.0696402	-0.835541	35.3008	-0.835541	34.0048	-0.835541	33.1536	-0.835541	40.101	1.1382	0.526179
1.03505	-2.21187	1.03905	-0.660317	1.03805	0.155437	1.04005	0.0322478	1.09405	-1.37524	1.09505	-0.0691427	1.09605	0.00878689	1.09505	0.199385	-0.834686	36.4888	-0.834686	37.4043	-0.834686	37.6292	-0.834686	37.6344	1.13905	0.00545185
1.03591	-1.77073	1.03991	-0.409964	1.03891	0.166594	1.04091	0.016855	1.09491	-1.49657	1.09591	-0.4157	1.09691	-0.0749419	1.09591	-0.0272744	-0.833832	35.7878	-0.833832	36.7274	-0.833832	35.2631	-0.833832	38.1187	1.13991	0.571253
1.03676	-1.88036	1.04076	-0.473909	1.03976	-0.154584	1.04176	0.225735	1.09576	-0.270659	1.09676	0.917224	1.09776	-0.287741	1.09676	-0.0340452	-0.832978	37.8363	-0.832978	36.4772	-0.832978	33.4798	-0.832978	36.9654	1.14076	0.506357
1.03762	-2.10856	1.04162	-0.463472	1.04062	0.129687	1.04262	0.0235593	1.09662	-0.0611091	1.09762	-0.217681	1.09862	-0.200466	1.09762	-0.0346046	-0.832123	34.4016	-0.832123	34.482	-0.832123	32.5008	-0.832123	31.5146	1.14162	0.745918
1.03847	-2.45238	1.04247	-0.501517	1.04147	-0.0309514	1.04347	0.0259059	1.09747	-0.914395	1.09847	0.443878	1.09947	-0.225928	1.09847	-0.015224	-0.831269	33.1826	-0.831269	35.0827	-0.831269	36.6145	-0.831269	32.9127	1.14247	0.638192
1.03933	-2.43368	1.04333	-0.421293	1.04233	-0.220595	1.04433	-0.317421	1.09833	-1.4978	1.09933	0.238941	1.10033	-0.0879593	1.09933	0.082401	-0.830414	35.6781	-0.830414	33.0343	-0.830414	35.775	-0.830414	27.5908	1.14333	0.323149
1.04018	-2.32499	1.04418	-0.473511	1.04318	-0.172612	1.04518	-0.0527494	1.09918	-1.30456	1.10018	-0.219749	1.10118	0.550883	1.10018	-0.0105283	-0.82956	33.5974	-0.82956	32.8232	-0.82956	34.9522	-0.82956	26.7547	1.14418	-0.476575
1.04104	-1.97229	1.04504	-0.572368	1.04404	-0.381364	1.04604	-0.0154708	1.10004	-1.32879	1.10104	-0.922932	1.10204	-0.203284	1.10104	-0.0367279	-0.828705	33.2679	-0.828705	27.2535	-0.828705	31.8242	-0.828705	27.3521	1.14504	-0.138357
1.04189	-2.10605	1.04589	-0.785803	1.04489	-0.348306	1.04689	0.308489	1.10089	-0.893878	1.10189	-0.718026	1.10289	-0.0949505	1.10189	-0.00278281	-0.827851	35.644	-0.827851	27.5211	-0.827851	31.8056	-0.827851	29.8849	1.14589	-0.347581
1.04274	-1.57212	1.04674	-0.807195	1.04574	-0.1328	1.04774	0.107271	1.10174	-1.56457	1.10274	-0.71091	1.10374	-0.192528	1.10274	-0.0379453	-0.826996	38.1927	-0.826996	30.3807	-0.826996	31.977	-0.826996	30.6776	1.14674	-0.235179
1.0436	-1.70304	1.0476	-0.621659	1.0466	-0.0865182	1.0486	0.135435	1.1026	-0.354393	1.1036	-0.930111	1.1046	-0.522564	1.1036	-0.0284726	-0.826142	32.3334	-0.826142	32.9797	-0.826142	33.1427	-0.826142	39.2187	1.1476	-0.379565
1.04445	-1.60816	1.04845	-0.386455	1.04745	-0.0152484	1.04945	0.0802228	1.10345	-1.26659	1.10445	-1.28122	1.10545	-0.305189	1.10445	0.0210008	-0.825288	33.3557	-0.825288	31.8129	-0.825288	33.6263	-0.825288	37.579	1.14845	0.00496132
1.04531	-1.8555	1.04931	-0.317742	1.04831	-0.367619	1.05031	0.103382	1.10431	-1.49873	1.10531	-0.301733	1.10631	-0.456101	1.10531	0.0820377	-0.824433	33.0362	-0.824433	34.0243	-0.824433	33.8287	-0.824433	33.8063	1.14931	-0.713987
1.04616	-1.69339	1.05016	-0.42859	1.04916	-0.189094	1.05116	0.025068	1.10516	-1.27188	1.10616	0.424909	1.10716	-0.532549	1.10616	0.0168138	-0.823579	35.5026	-0.823579	29.3413	-0.823579	28.4549	-0.823579	32.796	1.15016	-0.247197
1.04702	-1.57724	1.05102	-0.649885	1.05002	-0.194861	1.05202	0.546538	1.10602	-1.41423	1.10702	0.525849	1.10802	-0.711908	1.10702	0.00247411	-0.822724	36.6198	-0.822724	31.7881	-0.822724	30.8562	-0.822724	32.4999	1.15102	-0.495214
1.04787	-1.27576	1.05187	-0.459593	1.05087	-0.0129271	1.05287	0.303995	1.10687	-1.39367	1.10787	0.635569	1.10887	-0.473073	1.10787	-0.0329875	-0.82187	40.7413	-0.82187	31.2702	-0.82187	31.6036	-0.82187	31.4686	1.15187	0.0596755
1.04873	-1.8453	1.05273	-0.456851	1.05173	-0.107936	1.05373	0.456326	1.10773	-0.812412	1.10873	-0.0299243	1.10973	-0.545939	1.10873	-0.0586165	-0.821015	34.7705	-0.821015	35.607	-0.821015	32.3727	-0.821015	37.6554	1.15273	0.124655
1.04958	-1.70372	1.05358	-0.515298	1.05258	0.334203	1.05458	0.174877	1.10858	-0.648354	1.10958	-0.682807	1.11058	-0.698546	1.10958	-0.0573295	-0.820161	38.4517	-0.820161	30.9777	-0.820161	26.7787	-0.820161	36.5393	1.15358	0.906085
1.05043	-2.19989	1.05443	-0.626826	1.05343	-0.0384549	1.05543	0.0535548	1.10943	-1.35977	1.11043	-0.918294	1.11143	-0.867945	1.11043	-0.00701733	-0.819307	34.5174	-0.819307	35.7011	-0.819307	34.3394	-0.819307	34.0595	1.15443	0.601499
1.05129	-2.13557	1.05529	-0.553748	1.05429	-0.0391818	1.05629	-0.179499	1.11029	-1.77886	1.11129	-0.500931	1.11229	-0.557945	1.11129	-0.0268466	-0.818452	36.1865	-0.818452	32.1445	-0.818452	31.7914	-0.818452	32.5246	1.15529	1.02267
1.05214	-1.94736	1.05614	-0.375645	1.05514	-0.243495	1.05714	0.141125	1.11114	-1.19682	1.11214	-0.346068	1.11314	-0.528238	1.11214	0.0582645	-0.817598	36.3268	-0.817598	29.9166	-0.817598	32.3607	-0.817598	37.8315	1.15614	0.851568
1.053	-1.78173	1.057	-0.222024	1.056	0.103671	1.058	-0.0802348	1.112	-1.28273	1.113	1.19676	1.114	-0.530264	1.113	-0.031589	-0.816743	40.5601	-0.816743	30.3933	-0.816743	34.3647	-0.816743	33.7193	1.157	0.731434
1.05385	-1.62393	1.05785	-0.44373	1.05685	0.0524455	1.05885	0.234391	1.11285	-1.49149	1.11385	0.300863	1.11485	-0.45174	1.11385	-0.0408746	-0.815889	35.6263	-0.815889	35.7328	-0.815889	37.4989	-0.815889	36.4172	1.15785	0.23592
1.05471	-1.62634	1.05871	-0.520789	1.05771	-0.197562	1.05971	0.29293	1.11371	-1.45785	1.11471	-0.693639	1.11571	0.0691498	1.11471	-0.022958	-0.815034	32.5551	-0.815034	34.3791	-0.815034	37.2187	-0.815034	33.3764	1.15871	0.401716
1.05556	-2.00852	1.05956	-0.427561	1.05856	-0.217223	1.06056	0.46764	1.11456	-0.257802	1.11556	-1.70714	1.11656	-0.587375	1.11556	-0.0311869	-0.81418	30.0936	-0.81418	35.7123	-0.81418	34.6815	-0.81418	34.1625	1.15956	0.57289
1.05642	-2.06116	1.06042	-0.479499	1.05942	0.0403222	1.06142	0.159158	1.11542	0.00647973	1.11642	-0.16075	1.11742	-0.624213	1.11642	0.0252418	-0.813326	33.3728	-0.813326	31.3628	-0.813326	33.2251	-0.813326	30.5986	1.16042	0.00421936
1.05727	-2.02849	1.06127	-0.538752	1.06027	-0.182694	1.06227	0.159338	1.11627	0.193537	1.11727	-0.369555	1.11827	-0.838771	1.11727	0.0381824	-0.812471	36.7531	-0.812471	35.821	-0.812471	36.0279	-0.812471	33.0194	1.16127	-0.0900024
1.05812	-1.43292	1.06212	-0.165918	1.06112	-0.0985213	1.06312	-0.328636	1.11712	-0.623021	1.11812	-0.686333	1.11912	-0.806409	1.11812	0.0650077	-0.811617	41.652	-0.811617	32.3204	-0.811617	32.0945	-0.811617	31.6507	1.16212	0.220617
1.05898	-1.8547	1.06298	-0.270083	1.06198	0.0177756	1.06398	-0.256347	1.11798	-0.341363	1.11898	0.604358	1.11998	-0.606354	1.11898	0.157492	-0.810762	33.5479	-0.810762	34.8736	-0.810762	32.9492	-0.810762	31.5724	1.16298	-0.353044
1.05983	-1.65473	1.06383	-0.0348633	1.06283	0.0202836	1.06483	-0.301419	1.11883	-0.460673	1.11983	1.52095	1.12083	-0.370636	1.11983	0.0732501	-0.809908	31.6765	-0.809908	33.0293	-0.809908	34.3114	-0.809908	33.3202	1.16383	-0.404666
1.06069	-1.66261	1.06469	-0.077181	1.06369	-0.04642	1.06569	-0.0436513	1.11969	-0.162714	1.12069	0.407732	1.12169	-0.0694237	1.12069	0.16564	-0.809053	34.7934	-0.809053	34.5931	-0.809053	38.8409	-0.809053	35.3955	1.16469	-0.505652
1.06154	-1.60305	1.06554	-0.215846	1.06454	0.257626	1.06654	-0.262448	1.12054	0.0269217	1.12154	1.15504	1.12254	0.124926	1.12154	-0.0223181	-0.808199	41.3968	-0.808199	34.0491	-0.808199	36.6755	-0.808199	33.4952	1.16554	-0.0435702
1.0624	-1.75744	1.0664	-0.18399	1.0654	0.398595	1.0674	-0.353082	1.1214	-0.144896	1.1224	0.77654	1.1234	0.0272903	1.1224	0.0337739	-0.807345	34.8277	-0.807345	35.3089	-0.807345	37.5929	-0.807345	33.3229	1.1664	-0.0632556
1.06325	-1.70638	1.06725	0.0205132	1.06625	0.290337	1.06825	-0.42334	1.12225	-0.584276	1.12325	1.83929	1.12425	0.442322	1.12325	0.0156228	-0.80649	33.2832	-0.80649	35.0292	-0.80649	37.1878	-0.80649	37.1044	1.16725	0.160504
1.06411	-1.9175	1.06811	-0.112409	1.06711	0.282458	1.06911	0.109005	1.12311	0.0424748	1.12411	0.984845	1.12511	-0.0755744	1.12411	0.0671447	-0.805636	31.8732	-0.805636	35.7199	-0.805636	34.4744	-0.805636	37.2464	1.16811	-0.0525916
1.06496	-1.27106	1.06896	-0.273236	1.06796	0.26113	1.06996	0.0685746	1.12396	0.248502	1.12496	1.04379	1.12596	-0.0649786	1.12496	0.0204274	-0.804781	35.9123	-0.804781	34.0038	-0.804781	32.7004	-0.804781	36.7599	1.16896	0.308022
1.06581	-1.0923	1.06981	-0.505581	1.06881	0.339181	1.07081	0.449372	1.12481	-0.440407	1.12581	-0.317897	1.12681	-0.546263	1.12581	0.00100683	-0.803927	35.567	-0.803927	34.1568	-0.803927	34.1458	-0.803927	35.1281	1.16981	0.486736
1.06667	-1.07674	1.07067	-0.446691	1.06967	0.336457	1.07167	0.0642907	1.12567	-0.549042	1.12667	1.24401	1.12767	-0.569822	1.12667	-0.0809758	-0.803072	37.4663	-0.803072	35.1091	-0.803072	30.2287	-0.803072	28.8646	1.17067	0.542565
1.06752	-1.40183	1.07152	-0.469807	1.07052	-0.137422	1.07252	-0.151937	1.12652	-0.949532	1.12752	0.159856	1.12852	-0.432081	1.12752	-0.0622035	-0.802218	39.3812	-0.802218	35.4488	-0.802218	34.9491	-0.802218	26.424	1.17152	0.561508
1.06838	-1.51549	1.07238	-0.299634	1.07138	0.0106343	1.07338	-0.124869	1.12738	-0.636427	1.12838	0.384585	1.12938	0.380542	1.12838	-0.116078	-0.801364	39.6551	-0.801364	33.2234	-0.801364	31.8631	-0.801364	29.6212	1.17238	0.349195
1.06923	-1.61993	1.07323	-0.322404	1.07223	0.158242	1.07423	-0.252891	1.12823	-1.0081	1.12923	-0.681422	1.13023	0.115704	1.12923	0.0203312	-0.800509	30.4797	-0.800509	36.6822	-0.800509	33.2735	-0.800509	30.9683	1.17323	-0.0325597
1.07009	-1.21053	1.07409	-0.505388	1.07309	0.089919	1.07509	-0.163752	1.12909	-0.704401	1.13009	1.26488	1.13109	0.184266	1.13009	0.0583944	-0.799655	36.7478	-0.799655	32.0778	-0.799655	33.4346	-0.799655	33.3724	1.17409	0.0534404
1.07094	-1.67317	1.07494	-0.449317	1.07394	0.0244151	1.07594	-0.138586	1.12994	-0.863415	1.13094	0.860647	1.13194	-0.28177	1.13094	-0.0109173	-0.7988	34.2667	-0.7988	34.1044	-0.7988	40.9187	-0.7988	39.1254	1.17494	0.147505
1.0718	-1.78183	1.0758	-0.0418194	1.0748	0.0418252	1.0768	-0.228825	1.13079	-1.61116	1.1318	1.78338	1.1328	-0.18764	1.1318	-0.0662292	-0.797946	39.8148	-0.797946	32.3831	-0.797946	35.2666	-0.797946	38.8348	1.17579	0.191294
1.07265	-1.64756	1.07665	-0.287862	1.07565	-0.124907	1.07765	0.0609534	1.13165	-1.54916	1.13265	0.306412	1.13365	-0.547868	1.13265	0.0123275	-0.797091	33.2772	-0.797091	35.3586	-0.797091	32.7868	-0.797091	37.875	1.17665	-0.466015
1.0735	-1.72588	1.0775	-0.240692	1.0765	0.165013	1.0785	-0.0552504	1.1325	-0.665655	1.1335	0.844797	1.1345	-0.18039	1.1335	-0.00196366	-0.796237	40.7001	-0.796237	31.5993	-0.796237	35.3163	-0.796237	30.6373	1.1775	-0.249979
1.07436	-1.74354	1.07836	-0.191119	1.07736	0.103454	1.07936	0.0154269	1.13336	-0.826402	1.13436	-1.53265	1.13536	-0.60506	1.13436	-0.0337368	-0.795383	39.2637	-0.795383	33.1238	-0.795383	35.1623	-0.795383	32.273	1.17836	-0.0990012
1.07521	-1.61702	1.07921	0.00205914	1.07821	0.356976	1.08021	0.0492303	1.13421	-0.722533	1.13521	0.347581	1.13621	-0.0252213	1.13521	0.0169952	-0.794528	38.3458	-0.794528	33.082	-0.794528	36.1535	-0.794528	31.2896	1.17921	0.542979
1.07607	-1.66728	1.08007	-0.320436	1.07907	0.0243617	1.08107	-0.269552	1.13507	-1.46476	1.13607	0.0733253	1.13707	0.116198	1.13607	0.0228939	-0.793674	33.6589	-0.793674	33.6895	-0.793674	34.7162	-0.793674	36.7701	1.18007	0.15644
1.07692	-1.51051	1.08092	-0.216896	1.07992	-0.193446	1.08192	-0.273855	1.13592	-0.785424	1.13692	0.173844	1.13792	0.610084	1.13692	0.0154073	-0.792819	38.1199	-0.792819	28.3662	-0.792819	35.5922	-0.792819	35.1706	1.18092	-0.324381
1.07778	-1.50483	1.08178	-0.540753	1.08078	-0.337138	1.08278	0.0522101	1.13678	-0.412903	1.13778	-1.8978	1.13878	-0.0542617	1.13778	0.0668332	-0.791965	34.806	-0.791965	30.9987	-0.791965	38.8643	-0.791965	38.894	1.18178	-0.166771
1.07863	-1.27405	1.08263	-0.361755	1.08163	-0.230279	1.08363	0.0880334	1.13763	-0.532485	1.13863	-0.461983	1.13963	-0.0889382	1.13863	0.0208409	-0.79111	35.5535	-0.79111	32.8132	-0.79111	36.7858	-0.79111	38.6908	1.18263	0.106894
1.07948	-1.38735	1.08348	-0.161876	1.08249	-0.125527	1.08448	0.187617	1.13848	-1.23776	1.13948	-0.998403	1.14048	-0.470039	1.13948	0.0449748	-0.790256	35.5106	-0.790256	33.6549	-0.790256	36.8563	-0.790256	33.9775	1.18348	-0.0999034
1.08034	-1.51743	1.08434	-0.0877732	1.08334	-0.435645	1.08534	0.160433	1.13934	-0.613812	1.14034	0.550627	1.14134	-0.0463874	1.14034	-0.0740955	-0.789402	41.737	-0.789402	38.0618	-0.789402	32.5815	-0.789402	34.0445	1.18434	-0.225995
1.08119	-1.64401	1.08519	-0.33364	1.08419	-0.374383	1.08619	0.0793174	1.14019	0.0602341	1.14119	-0.767195	1.14219	-0.659185	1.14119	0.0749537	-0.788547	36.8159	-0.788547	37.0237	-0.788547	32.5924	-0.788547	37.3287	1.18519	-0.112431
1.08205	-1.45475	1.08605	-0.21134	1.08505	-0.282744	1.08705	-0.105885	1.14105	0.585446	1.14205	0.0307649	1.14305	-0.657391	1.14205	0.0997299	-0.787693	38.9573	-0.787693	36.8442	-0.787693	33.6268	-0.787693	32.9336	1.18605	0.271933
1.0829	-1.47678	1.0869	-0.288557	1.0859	-0.144002	1.0879	-0.409935	1.1419	-0.721908	1.1429	-1.35028	1.1439	-0.927471	1.1429	0.101577	-0.786838	32.5245	-0.786838	37.9844	-0.786838	37.9647	-0.786838	32.9815	1.1869	0.426205
1.08376	-1.55295	1.08776	-0.065832	1.08676	-0.700624	1.08876	-0.342898	1.14276	-0.145646	1.14376	0.0562023	1.14476	-0.349497	1.14376	-0.0794043	-0.785984	34.6366	-0.785984	37.4899	-0.785984	36.2106	-0.785984	33.8695	1.18776	-0.0176818
1.08461	-1.25027	1.08861	-0.210791	1.08761	-0.706975	1.08961	-0.209795	1.14361	-0.584203	1.14461	-1.39293	1.14561	-1.05682	1.14461	-0.0151912	-0.785129	30.6729	-0.785129	39.7799	-0.785129	36.5391	-0.785129	37.3859	1.18861	0.229502
1.08547	-1.39642	1.08947	-0.248556	1.08847	0.111833	1.09047	-0.304926	1.14447	-0.736489	1.14547	0.774112	1.14647	-0.202205	1.14547	0.098828	-0.784275	34.3761	-0.784275	38.3252	-0.784275	38.979	-0.784275	34.1164	1.18947	0.386299
1.08632	-1.26703	1.09032	-0.347321	1.08932	0.405059	1.09132	-0.264253	1.14532	-0.593007	1.14632	-0.123531	1.14732	0.0492558	1.14632	0.0953048	-0.783421	34.4149	-0.783421	37.761	-0.783421	35.3185	-0.783421	32.9154	1.19032	0.24785
1.08717	-1.30839	1.09117	-0.197529	1.09017	-0.0249434	1.09217	-0.28759	1.14617	-0.998267	1.14717	1.78774	1.14817	0.468651	1.14717	0.123875	-0.782566	42.123	-0.782566	34.4637	-0.782566	33.8833	-0.782566	32.4161	1.19117	-0.11688
1.08803	-1.13359	1.09203	-0.437195	1.09103	0.213866	1.09303	-0.0178888	1.14703	-0.410195	1.14803	0.471465	1.14903	-0.57192	1.14803	0.077477	-0.781712	37.4426	-0.781712	35.3369	-0.781712	34.9693	-0.781712	34.7113	1.19203	-0.422932
1.08888	-1.11241	1.09288	-0.486265	1.09188	0.229556	1.09388	-0.148258	1.14788	-0.17201	1.14888	1.27871	1.14988	-0.48835	1.14888	0.0734507	-0.780857	42.0067	-0.780857	37.2101	-0.780857	33.1695	-0.780857	37.1061	1.19288	-0.0367686
1.08974	-1.20554	1.09374	-0.299591	1.09274	0.148622	1.09474	-0.62161	1.14874	-0.327892	1.14974	-0.39122	1.15074	-0.721545	1.14974	0.00738476	-0.780003	35.2697	-0.780003	33.883	-0.780003	33.5246	-0.780003	33.7249	1.19374	0.105936
1.09059	-1.60613	1.09459	-0.152352	1.09359	0.26254	1.09559	-0.424277	1.14959	0.371503	1.15059	1.21438	1.15159	-0.287317	1.15059	-0.0367944	-0.779148	38.8686	-0.779148	31.8824	-0.779148	33.4793	-0.779148	29.7193	1.19459	0.130102
1.09145	-1.52152	1.09545	-0.245465	1.09445	0.277043	1.09645	-0.313022	1.15045	-0.0807371	1.15145	-0.773412	1.15245	-0.226816	1.15145	-0.0178761	-0.778294	32.646	-0.778294	31.4127	-0.778294	32.1795	-0.778294	29.5923	1.19545	0.117475
1.0923	-1.64336	1.0963	-0.107246	1.0953	0.374455	1.0973	0.0581376	1.1513	-0.317716	1.1523	0.433971	1.1533	0.405044	1.1523	0.0327543	-0.77744	37.6343	-0.77744	32.3671	-0.77744	30.5521	-0.77744	31.4373	1.1963	-0.0540921
1.09316	-1.32509	1.09716	-0.307551	1.09616	0.331388	1.09816	-0.0515954	1.15216	-1.59355	1.15316	-1.02526	1.15416	-0.565737	1.15316	0.0339284	-0.776585	37.3028	-0.776585	29.9462	-0.776585	34.6359	-0.776585	34.982	1.19716	0.437095
1.09401	-1.35975	1.09801	-0.238684	1.09701	0.354211	1.09901	-0.136563	1.15301	-0.438726	1.15401	0.228982	1.15501	-0.281311	1.15401	-0.0178727	-0.775731	41.441	-0.775731	32.1059	-0.775731	39.279	-0.775731	37.6169	1.19801	0.1082
1.09486	-1.59076	1.09886	-0.413462	1.09786	0.403394	1.09986	0.128592	1.15386	-0.897043	1.15486	-0.431942	1.15586	-0.622834	1.15486	-0.0761596	-0.774876	33.0608	-0.774876	32.9205	-0.774876	37.2267	-0.774876	38.9593	1.19886	-0.26175
1.09572	-2.07703	1.09972	-0.392034	1.09872	0.110507	1.10072	-0.0095084	1.15472	-0.714081	1.15572	0.862634	1.15672	-0.262961	1.15572	-0.0348179	-0.774022	39.0737	-0.774022	30.8515	-0.774022	36.2305	-0.774022	38.6001	1.19972	0.136649
1.09657	-1.78404	1.10057	-0.35564	1.09957	0.309415	1.10157	-0.138103	1.15557	-1.4359	1.15657	-1.07267	1.15757	-0.622373	1.15657	-0.0200718	-0.773167	36.7195	-0.773167	31.6073	-0.773167	37.0302	-0.773167	37.1509	1.20057	0.174376
1.09743	-1.33891	1.10143	-0.244069	1.10043	0.276515	1.10243	0.0640504	1.15643	-0.365335	1.15743	0.964113	1.15843	-0.509472	1.15743	0.129628	-0.772313	39.5574	-0.772313	29.7634	-0.772313	37.2809	-0.772313	37.3733	1.20143	-0.391422
1.09828	-1.39226	1.10228	0.0274933	1.10128	0.0977241	1.10328	0.507244	1.15728	-0.375161	1.15828	-0.289788	1.15928	-0.567174	1.15828	0.0885692	-0.771459	38.0777	-0.771459	31.5912	-0.771459	37.9483	-0.771459	36.5127	1.20228	-0.14067
1.09914	-1.48988	1.10314	-0.144293	1.10214	-0.022811	1.10414	0.415697	1.15814	0.24193	1.15914	-0.475839	1.16014	-0.746956	1.15914	0.198846	-0.770604	40.2972	-0.770604	30.5796	-0.770604	35.2816	-0.770604	38.2398	1.20314	-0.368152
1.09999	-1.6715	1.10399	-0.423668	1.10299	-0.088973	1.10499	0.372198	1.15899	-0.791172	1.15999	-2.45782	1.16099	-1.08111	1.15999	0.156721	-0.76975	37.5979	-0.76975	33.196	-0.76975	35.3563	-0.76975	39.3065	1.20399	0.0796086
1.10085	-1.70365	1.10485	-0.400321	1.10385	-0.0201312	1.10585	0.180118	1.15985	-0.92233	1.16085	-0.724603	1.16185	-0.0793068	1.16085	0.0858104	-0.768895	41.7949	-0.768895	37.0446	-0.768895	35.5951	-0.768895	44.2435	1.20485	0.285567
1.1017	-1.13348	1.1057	-0.486695	1.1047	0.272485	1.1067	0.078707	1.1607	-0.367606	1.1617	-1.21153	1.1627	0.0647163	1.1617	0.202679	-0.768041	37.6022	-0.768041	35.5456	-0.768041	33.0581	-0.768041	40.5244	1.2057	0.75233
1.10255	-1.09842	1.10655	-0.454487	1.10555	0.249192	1.10755	-0.0454028	1.16155	0.920715	1.16255	0.655377	1.16355	0.697158	1.16255	0.0328102	-0.767186	39.4847	-0.767186	38.2798	-0.767186	34.6493	-0.767186	34.0303	1.20655	0.430004
1.10341	-1.49641	1.10741	-0.476532	1.10641	0.27708	1.10841	-0.199428	1.16241	0.376421	1.16341	-1.09023	1.16441	-0.241864	1.16341	0.0567033	-0.766332	37.7126	-0.766332	34.9976	-0.766332	34.2936	-0.766332	37.4672	1.20741	0.472448
1.10426	-1.95214	1.10826	-0.29912	1.10726	-0.0395442	1.10926	0.0660398	1.16326	0.545749	1.16426	0.0941562	1.16526	-0.0338514	1.16426	0.0918247	-0.765477	37.0518	-0.765477	35.464	-0.765477	34.9657	-0.765477	40.251	1.20826	0.06333
1.10512	-1.67833	1.10912	-0.285074	1.10812	-0.000819119	1.11012	-0.260097	1.16412	0.0305991	1.16512	-0.610269	1.16612	-0.28735	1.16512	-0.000451492	-0.764623	30.3051	-0.764623	32.0334	-0.764623	33.4477	-0.764623	39.1629	1.20912	0.151725
1.10597	-1.81057	1.10997	-0.256589	1.10897	0.100953	1.11097	-0.249598	1.16497	0.0514431	1.16597	1.08805	1.16697	-0.235389	1.16597	0.0357145	-0.763769	35.1105	-0.763769	33.8529	-0.763769	32.8069	-0.763769	36.7714	1.20997	0.0910114
1.10683	-1.66656	1.11083	-0.106247	1.10983	0.255244	1.11183	-0.328823	1.16583	-1.40559	1.16683	-0.603035	1.16783	-0.294704	1.16683	-0.0389345	-0.762914	39.5066	-0.762914	33.7138	-0.762914	36.7106	-0.762914	33.3508	1.21083	-0.0573905
1.10768	-1.69514	1.11168	-0.12049	1.11068	0.231048	1.11268	-0.26474	1.16668	-1.48493	1.16768	0.753072	1.16868	0.449603	1.16768	0.0806484	-0.76206	43.6084	-0.76206	35.1367	-0.76206	39.2034	-0.76206	35.2799	1.21168	-0.448327
1.10854	-1.31852	1.11254	0.0014418	1.11154	0.520686	1.11354	-0.153764	1.16754	-1.73615	1.16854	0.0454937	1.16954	-0.315244	1.16854	0.034381	-0.761205	37.5662	-0.761205	35.1136	-0.761205	32.3273	-0.761205	36.0711	1.21254	-0.124549
1.10939	-1.94764	1.11339	0.0249778	1.11239	0.362809	1.11439	-0.284132	1.16839	-0.777807	1.16939	0.788635	1.17039	0.187947	1.16939	-0.028347	-0.760351	38.3644	-0.760351	38.452	-0.760351	31.5911	-0.760351	34.543	1.21339	-0.230861
1.11024	-1.83906	1.11424	-0.166035	1.11324	0.295096	1.11524	-0.155908	1.16924	-0.260082	1.17024	-0.623357	1.17124	0.137609	1.17024	-0.0962428	-0.759496	37.6821	-0.759496	33.9305	-0.759496	33.8782	-0.759496	37.9112	1.21424	-0.0204766
1.1111	-1.73644	1.1151	-0.109032	1.1141	0.0461492	1.1161	-0.0626376	1.1701	0.247458	1.1711	0.0462827	1.1721	0.531216	1.1711	-0.0659561	-0.758642	39.7579	-0.758642	40.0136	-0.758642	37.4672	-0.758642	37.7493	1.2151	-0.00637501
1.11195	-1.51955	1.11595	-0.234678	1.11495	0.0886355	1.11695	-0.300108	1.17095	0.166238	1.17195	-0.178101	1.17295	0.511097	1.17195	-0.0434252	-0.757788	39.1563	-0.757788	38.5216	-0.757788	32.9867	-0.757788	38.2507	1.21595	0.173832
1.11281	-1.41476	1.11681	-0.409113	1.11581	0.340646	1.11781	0.0344732	1.17181	-0.229009	1.17281	0.877793	1.17381	0.854291	1.17281	-0.0352607	-0.756933	39.9862	-0.756933	38.6018	-0.756933	34.1386	-0.756933	43.6558	1.21681	-0.0298106
1.11366	-1.34275	1.11766	-0.399226	1.11666	0.390912	1.11866	-0.0287568	1.17266	-0.783623	1.17366	0.165696	1.17466	0.00247381	1.17366	-0.157164	-0.756079	35.6335	-0.756079	38.4886	-0.756079	33.753	-0.756079	40.9569	1.21766	0.497144
1.11452	-1.66039	1.11852	-0.111998	1.11752	0.210986	1.11952	0.167963	1.17352	-0.47016	1.17452	1.6197	1.17552	0.459946	1.17452	-0.059404	-0.755224	39.8027	-0.755224	39.0757	-0.755224	37.9942	-0.755224	38.4128	1.21852	-0.242696
1.11537	-1.85789	1.11937	-0.0211255	1.11837	0.483789	1.12037	0.277357	1.17437	-0.797978	1.17537	0.330087	1.17637	-0.143446	1.17537	0.00886883	-0.75437	36.1	-0.75437	35.5259	-0.75437	38.5706	-0.75437	38.4846	1.21937	-0.0321525
1.11623	-1.89927	1.12023	-0.092531	1.11923	0.250298	1.12123	0.505953	1.17523	-0.136565	1.17623	0.287675	1.17723	0.121102	1.17623	0.0467631	-0.753515	31.5531	-0.753515	35.9616	-0.753515	39.9866	-0.753515	40.3382	1.22023	-0.489454
1.11708	-1.41501	1.12108	-0.154946	1.12008	0.459941	1.12208	0.186205	1.17608	-1.38421	1.17708	-0.728026	1.17808	0.197855	1.17708	0.0239793	-0.752661	29.7682	-0.752661	34.1326	-0.752661	40.7937	-0.752661	35.9301	1.22108	-0.0872234
1.11793	-1.85897	1.12193	-0.212339	1.12093	0.551537	1.12293	0.463028	1.17693	-0.12079	1.17793	-0.229449	1.17893	0.186099	1.17793	0.023233	-0.751807	37.5785	-0.751807	34.0281	-0.751807	37.2786	-0.751807	41.2691	1.22193	-0.179528
1.11879	-1.23424	1.12279	0.0420807	1.12179	0.461673	1.12379	0.0492194	1.17779	-1.47609	1.17879	-0.222252	1.17979	-0.172382	1.17879	-0.0532721	-0.750952	37.1313	-0.750952	33.7177	-0.750952	32.2625	-0.750952	38.5134	1.22279	0.20721
1.11964	-1.36782	1.12364	-0.404159	1.12264	0.295981	1.12464	0.141466	1.17864	-0.686465	1.17964	0.979071	1.18064	0.0847681	1.17964	-0.0229255	-0.750098	37.4746	-0.750098	39.7849	-0.750098	38.222	-0.750098	34.7241	1.22364	0.0978053
1.1205	-1.3024	1.1245	-0.528678	1.1235	0.0758696	1.1255	0.0666392	1.1795	-0.878246	1.1805	-0.0974974	1.1815	-0.0942638	1.1805	-0.00483872	-0.749243	34.3034	-0.749243	38.4948	-0.749243	35.2422	-0.749243	34.9624	1.2245	0.0809876
1.12135	-1.37782	1.12535	-0.313396	1.12435	0.00384417	1.12635	0.202049	1.18035	-0.598252	1.18135	0.279675	1.18235	-0.266053	1.18135	0.0956465	-0.748389	35.7583	-0.748389	40.0532	-0.748389	35.8714	-0.748389	36.0814	1.22535	-0.234096
1.12221	-1.44497	1.12621	-0.381883	1.12521	0.0922481	1.12721	0.152846	1.18121	-1.20174	1.18221	-1.04457	1.18321	-0.168669	1.18221	-0.0148657	-0.747534	38.1152	-0.747534	29.6861	-0.747534	33.976	-0.747534	34.2691	1.22621	0.151812
1.12306	-1.89903	1.12706	-0.474569	1.12606	0.0598096	1.12806	0.224729	1.18206	-0.386909	1.18306	-0.549466	1.18406	0.0841196	1.18306	0.0167437	-0.74668	38.6028	-0.74668	35.6911	-0.74668	38.1742	-0.74668	35.1283	1.22706	-0.440858
1.12392	-1.71644	1.12792	-0.120912	1.12692	0.501597	1.12892	-0.202009	1.18292	-0.556944	1.18392	-1.11787	1.18492	-0.515845	1.18392	-0.0546326	-0.745826	39.2401	-0.745826	34.2167	-0.745826	37.219	-0.745826	36.1901	1.22792	-0.290852
1.12477	-1.66186	1.12877	-0.249735	1.12777	0.203914	1.12977	-0.0383838	1.18377	0.24714	1.18477	-0.0281864	1.18577	-0.331313	1.18477	-0.0601563	-0.744971	38.725	-0.744971	35.7468	-0.744971	33.7563	-0.744971	37.2307	1.22877	-0.186354
1.12562	-1.50091	1.12962	-0.580866	1.12862	0.0656882	1.13062	0.0954802	1.18462	-0.743988	1.18562	0.0344573	1.18662	-0.267162	1.18562	-0.0359885	-0.744117	33.6378	-0.744117	34.1515	-0.744117	32.3676	-0.744117	33.977	1.22962	0.484646
1.12648	-1.60819	1.13048	-0.522003	1.12948	-0.0574828	1.13148	0.429964	1.18548	-0.818281	1.18648	-0.224644	1.18748	0.093633	1.18648	0.054188	-0.743262	35.6567	-0.743262	34.9774	-0.743262	36.9426	-0.743262	37.8042	1.23048	0.153032
1.12733	-1.44182	1.13133	-0.556961	1.13033	0.141723	1.13233	0.307715	1.18633	-1.08617	1.18733	-0.621987	1.18833	-0.318389	1.18733	0.0721417	-0.742408	39.373	-0.742408	32.6667	-0.742408	32.3829	-0.742408	35.6607	1.23133	0.336649
1.12819	-1.5605	1.13219	-0.534455	1.13119	0.127217	1.13319	0.510275	1.18719	-0.649182	1.18819	0.0638031	1.18919	0.00114992	1.18819	0.0574333	-0.741553	44.5332	-0.741553	35.7415	-0.741553	35.7489	-0.741553	35.66	1.23219	-0.515647
1.12904	-1.64243	1.13304	-0.629909	1.13204	0.0674468	1.13404	0.32037	1.18804	-1.15152	1.18904	0.134153	1.19004	-0.780126	1.18904	-0.00161792	-0.740699	40.2041	-0.740699	29.6703	-0.740699	32.5562	-0.740699	34.1137	1.23304	0.32406
1.1299	-1.54809	1.1339	-0.664229	1.1329	-0.0295249	1.1349	0.469789	1.1889	-1.09078	1.1899	0.446641	1.1909	-1.28691	1.1899	-0.0584655	-0.739845	36.457	-0.739845	33.6019	-0.739845	32.5856	-0.739845	37.7482	1.2339	0.0835803
1.13075	-1.14625	1.13475	-0.411049	1.13375	0.416303	1.13575	0.301874	1.18975	-1.15377	1.19075	0.106493	1.19175	-0.875809	1.19075	-0.0300827	-0.73899	40.7653	-0.73899	34.2179	-0.73899	31.5603	-0.73899	37.8577	1.23475	0.394465
1.13161	-1.33831	1.13561	-0.450495	1.13461	0.238065	1.13661	0.375999	1.19061	-0.498824	1.19161	0.00592507	1.19261	-0.49394	1.19161	-0.0667118	-0.738136	40.327	-0.738136	37.4042	-0.738136	33.0373	-0.738136	39.5951	1.23561	0.13923
1.13246	-1.5585	1.13646	-0.435215	1.13546	-0.0239915	1.13746	0.167593	1.19146	-1.26513	1.19246	-0.216131	1.19346	-0.958967	1.19246	-0.166032	-0.737281	38.2169	-0.737281	33.9754	-0.737281	31.0838	-0.737281	40.6322	1.23646	0.326468
1.13331	-1.34476	1.13731	-0.384439	1.13631	-0.150176	1.13831	0.306509	1.19231	-0.43917	1.19331	0.626615	1.19431	-0.569663	1.19331	-0.110314	-0.736427	37.6819	-0.736427	37.1642	-0.736427	36.7509	-0.736427	41.3569	1.23731	-0.138061
1.13417	-0.879409	1.13817	-0.452901	1.13717	0.0580169	1.13917	0.234268	1.19317	-0.777609	1.19417	0.0188285	1.19517	-1.00965	1.19417	-0.15034	-0.735572	36.3943	-0.735572	37.1655	-0.735572	34.2764	-0.735572	37.5118	1.23817	0.372355
1.13502	-1.27644	1.13902	-0.412431	1.13802	0.141944	1.14002	0.43948	1.19402	-0.777111	1.19502	0.338648	1.19602	-1.02858	1.19502	-0.123083	-0.734718	38.9278	-0.734718	38.5322	-0.734718	38.9472	-0.734718	40.2761	1.23902	0.379359
1.13588	-1.01511	1.13988	-0.250637	1.13888	0.316197	1.14088	0.4986	1.19488	-2.06577	1.19588	-0.417485	1.19688	-0.486244	1.19588	-0.146874	-0.733864	38.5807	-0.733864	33.9684	-0.733864	38.6668	-0.733864	39.2601	1.23988	0.325076
1.13673	-1.61672	1.14073	-0.428868	1.13973	0.252757	1.14173	0.384048	1.19573	-1.48797	1.19673	-0.0389463	1.19773	-0.324806	1.19673	-0.0713514	-0.733009	42.7831	-0.733009	37.7219	-0.733009	41.7914	-0.733009	42.4566	1.24073	-0.0698306
1.13759	-1.21083	1.14159	-0.211574	1.14059	0.203118	1.14259	-0.1644	1.19659	-1.36374	1.19759	0.876813	1.19859	-0.788025	1.19759	-0.0941382	-0.732155	43.1914	-0.732155	35.4024	-0.732155	36.6189	-0.732155	42.0452	1.24159	-0.0439418
1.13844	-1.41305	1.14244	-0.535082	1.14144	0.254735	1.14344	-0.0810397	1.19744	0.032866	1.19844	0.678689	1.19944	-0.419896	1.19844	-0.117332	-0.7313	36.016	-0.7313	34.7864	-0.7313	38.0911	-0.7313	42.8787	1.24244	-0.191693
1.1393	-1.55932	1.1433	-0.608724	1.1423	0.341622	1.1443	-0.496444	1.1983	0.438281	1.1993	0.985146	1.2003	0.193247	1.1993	-0.0767288	-0.730446	39.8481	-0.730446	35.2843	-0.730446	34.767	-0.730446	37.2661	1.2433	0.31026
1.14015	-1.69556	1.14415	-0.425295	1.14315	-0.0712253	1.14515	-0.197289	1.19915	0.638411	1.20015	1.52966	1.20115	-0.107351	1.20015	0.0626568	-0.729591	37.6003	-0.729591	36.225	-0.729591	33.807	-0.729591	45.1008	1.24415	-0.260085
1.141	-1.51795	1.145	-0.38965	1.144	-0.300504	1.146	-0.519191	1.2	-0.347814	1.201	1.27826	1.202	-0.359067	1.201	0.0612568	-0.728737	42.0821	-0.728737	34.5744	-0.728737	34.836	-0.728737	39.6898	1.245	0.0348603
1.14186	-1.74333	1.14586	-0.164514	1.14486	-0.186307	1.14686	-0.0288127	1.20086	-0.530952	1.20186	1.1674	1.20286	-0.230235	1.20186	0.0730982	-0.727883	39.0048	-0.727883	39.5395	-0.727883	38.2302	-0.727883	38.6783	1.24586	-0.155181
1.14271	-1.55815	1.14671	0.147484	1.14571	0.101422	1.14771	-0.0676896	1.20171	-0.684249	1.20271	0.637232	1.20371	-0.502895	1.20271	0.151176	-0.727028	38.3232	-0.727028	36.1124	-0.727028	36.9138	-0.727028	39.9921	1.24671	0.0125758
1.14357	-1.37713	1.14757	0.00716034	1.14657	-0.426385	1.14857	0.194832	1.20257	0.179258	1.20357	-0.399965	1.20457	-0.314347	1.20357	0.0396161	-0.726174	39.5941	-0.726174	36.0855	-0.726174	39.6563	-0.726174	42.8841	1.24757	-0.544987
1.14442	-1.5201	1.14842	-0.200791	1.14742	-0.113061	1.14942	-0.0109098	1.20342	-0.302608	1.20442	-0.121982	1.20542	0.196604	1.20442	-0.075708	-0.725319	40.9907	-0.725319	33.0712	-0.725319	34.9074	-0.725319	39.8051	1.24842	-0.269231
1.14528	-1.83588	1.14928	-0.146473	1.14828	-0.419948	1.15028	0.227705	1.20428	-0.733828	1.20528	-0.43095	1.20628	0.0343647	1.20528	-0.0623137	-0.724465	37.7125	-0.724465	34.1635	-0.724465	44.8438	-0.724465	40.805	1.24928	-0.152805
1.14613	-2.09285	1.15013	-0.126167	1.14913	-0.230077	1.15113	0.406203	1.20513	-0.850631	1.20613	0.701213	1.20713	-0.0303657	1.20613	-0.0531041	-0.72361	37.937	-0.72361	36.3761	-0.72361	39.8069	-0.72361	36.4758	1.25013	-0.198642
1.14698	-2.12734	1.15098	-0.272276	1.14999	0.0615415	1.15198	0.548504	1.20598	-0.074728	1.20698	0.237114	1.20798	-0.239009	1.20698	0.0230407	-0.722756	34.925	-0.722756	36.6922	-0.722756	41.6442	-0.722756	34.1372	1.25098	-0.456023
1.14784	-1.6342	1.15184	-0.516783	1.15084	0.204406	1.15284	0.253973	1.20684	-0.0936804	1.20784	0.218759	1.20884	0.11552	1.20784	0.00730465	-0.721902	38.3874	-0.721902	32.7208	-0.721902	37.8944	-0.721902	36.2976	1.25184	0.284768
1.14869	-1.78062	1.15269	-0.650668	1.15169	0.062148	1.15369	0.396766	1.20769	0.26203	1.20869	-0.0781327	1.20969	-0.0806575	1.20869	0.0168159	-0.721047	37.5714	-0.721047	39.1065	-0.721047	39.6713	-0.721047	37.531	1.25269	0.121025
1.14955	-1.42307	1.15355	-0.478494	1.15255	-0.0736226	1.15455	0.0875914	1.20855	-0.212977	1.20955	-0.134465	1.21055	-0.347603	1.20955	-0.0665254	-0.720193	45.0491	-0.720193	39.3228	-0.720193	36.2021	-0.720193	38.6117	1.25355	0.0827557
1.1504	-1.24199	1.1544	-0.308749	1.1534	-0.447509	1.1554	0.25007	1.2094	-0.0809708	1.2104	-1.20209	1.2114	-0.411409	1.2104	0.0521675	-0.719338	42.4455	-0.719338	38.9902	-0.719338	38.9586	-0.719338	41.1729	1.2544	-0.513203
1.15126	-0.876229	1.15526	-0.0761706	1.15426	-0.370561	1.15626	0.31028	1.21026	-0.0155821	1.21126	0.284295	1.21226	-0.126545	1.21126	0.0476226	-0.718484	39.1694	-0.718484	39.5518	-0.718484	39.2268	-0.718484	40.6737	1.25526	0.616841
1.15211	-0.993328	1.15611	0.0111825	1.15511	-0.0424224	1.15711	0.25898	1.21111	-0.263977	1.21211	-0.926405	1.21311	-0.16916	1.21211	0.0415161	-0.717629	36.7617	-0.717629	40.1848	-0.717629	39.5011	-0.717629	44.0567	1.25611	0.346145
1.15297	-1.17423	1.15697	0.109567	1.15597	-0.206675	1.15797	0.0529635	1.21197	-0.519917	1.21297	0.0801297	1.21397	0.143906	1.21297	-0.0574085	-0.716775	39.8799	-0.716775	37.1597	-0.716775	37.8518	-0.716775	38.9601	1.25697	0.0474412
1.15382	-1.56749	1.15782	0.0284206	1.15682	-0.154906	1.15882	-0.236208	1.21282	-1.18929	1.21382	-0.071818	1.21482	-0.639826	1.21382	-0.00350098	-0.715921	33.1489	-0.715921	40.7124	-0.715921	41.3126	-0.715921	36.2994	1.25782	-0.212192
1.15467	-1.49958	1.15867	-0.227768	1.15767	-0.164359	1.15967	-0.171739	1.21367	-1.44173	1.21467	0.7596	1.21567	-0.360688	1.21467	0.0567703	-0.715066	41.2078	-0.715066	34.0194	-0.715066	34.7512	-0.715066	35.6221	1.25867	-0.370301
1.15553	-0.97136	1.15953	-0.252064	1.15853	-0.326926	1.16053	0.0232389	1.21453	-1.10155	1.21553	-0.641358	1.21653	-0.454166	1.21553	-0.00694083	-0.714212	35.635	-0.714212	35.303	-0.714212	35.9215	-0.714212	38.122	1.25953	-0.383084
1.15638	-1.0968	1.16038	-0.248056	1.15938	-0.0800542	1.16138	-0.0509603	1.21538	-0.291018	1.21638	0.601916	1.21738	-0.104373	1.21638	0.0491279	-0.713357	39.1302	-0.713357	34.7651	-0.713357	32.316	-0.713357	37.9185	1.26038	0.154867
1.15724	-1.70786	1.16124	-0.377926	1.16024	-0.0666362	1.16224	0.0510251	1.21624	0.20446	1.21724	-0.271962	1.21824	-0.208404	1.21724	0.123906	-0.712503	37.3709	-0.712503	37.545	-0.712503	33.9314	-0.712503	38.2823	1.26124	-0.0439793
1.15809	-1.42627	1.16209	-0.3407	1.16109	-0.104693	1.16309	0.403115	1.21709	0.38584	1.21809	0.17097	1.21909	-0.137002	1.21809	0.0678131	-0.711648	40.7358	-0.711648	36.0365	-0.711648	34.9034	-0.711648	33.1112	1.26209	-0.0573581
1.15895	-1.28139	1.16295	-0.428291	1.16195	-0.0460082	1.16395	0.531515	1.21795	-0.282706	1.21895	-1.58286	1.21995	-0.594722	1.21895	-0.061185	-0.710794	39.5221	-0.710794	40.8552	-0.710794	38.0245	-0.710794	37.8411	1.26295	0.220627
1.1598	-1.23105	1.1638	-0.178384	1.1628	0.249724	1.1648	0.392977	1.2188	-0.684185	1.2198	-0.0948414	1.2208	-0.385359	1.2198	-0.0741971	-0.70994	43.4497	-0.70994	37.0318	-0.70994	39.0716	-0.70994	39.346	1.2638	0.0479218
1.16066	-1.18037	1.16466	-0.354355	1.16366	0.264211	1.16566	0.334141	1.21966	-1.3462	1.22066	-0.229319	1.22166	-1.21102	1.22066	-0.0269152	-0.709085	38.3779	-0.709085	37.2358	-0.709085	37.8079	-0.709085	35.9605	1.26466	-0.00696915
1.16151	-1.46822	1.16551	-0.201538	1.16451	0.367158	1.16651	-0.0239045	1.22051	-0.904584	1.22151	1.03006	1.22251	-0.841081	1.22151	0.0367228	-0.708231	45.0385	-0.708231	34.4297	-0.708231	40.4846	-0.708231	36.312	1.26551	-0.0767196
1.16236	-1.8811	1.16636	-0.436913	1.16536	0.0811452	1.16736	0.173938	1.22136	-0.278759	1.22236	-0.652073	1.22336	-1.04915	1.22236	0.0350414	-0.707376	39.6992	-0.707376	37.8247	-0.707376	41.1434	-0.707376	38.8938	1.26636	0.327911
1.16322	-1.69692	1.16722	-0.37722	1.16622	0.218888	1.16822	0.44742	1.22222	0.0344091	1.22322	0.210861	1.22422	-0.435649	1.22322	0.0402329	-0.706522	45.4241	-0.706522	35.633	-0.706522	39.2509	-0.706522	34.7665	1.26722	0.636784
1.16407	-2.07584	1.16807	-0.430892	1.16707	0.24907	1.16907	0.546497	1.22307	-0.517663	1.22407	-0.678427	1.22507	-0.577497	1.22407	0.0617309	-0.705667	38.0626	-0.705667	36.5254	-0.705667	40.4193	-0.705667	34.5667	1.26807	0.76785
1.16493	-1.9508	1.16893	-0.124357	1.16793	0.293452	1.16993	0.617255	1.22393	-0.0823269	1.22493	0.321907	1.22593	-0.335753	1.22493	0.0677041	-0.704813	41.9333	-0.704813	34.9462	-0.704813	38.5487	-0.704813	35.045	1.26893	0.664434
1.16578	-1.99138	1.16978	-0.210341	1.16878	0.411721	1.17078	0.60367	1.22478	-0.844672	1.22578	-0.919714	1.22678	-0.650813	1.22578	0.06783	-0.703958	36.9306	-0.703958	36.7664	-0.703958	39.5874	-0.703958	36.3856	1.26978	0.588128
1.16664	-1.76319	1.17064	-0.224133	1.16964	0.467345	1.17164	0.05563	1.22564	-0.663401	1.22664	0.199513	1.22764	-0.158636	1.22664	0.0424306	-0.703104	42.7121	-0.703104	37.6668	-0.703104	37.43	-0.703104	35.439	1.27064	0.615247
1.16749	-1.56966	1.17149	-0.393144	1.17049	0.434615	1.17249	0.0159032	1.22649	-0.871072	1.22749	-0.577474	1.22849	-0.730357	1.22749	0.150945	-0.70225	38.6958	-0.70225	40.2358	-0.70225	38.9555	-0.70225	38.6942	1.27149	-0.0921571
1.16835	-1.55164	1.17235	-0.36644	1.17135	0.316827	1.17335	0.0915244	1.22735	-0.303537	1.22835	0.394584	1.22935	-0.52198	1.22835	0.145068	-0.701395	42.0928	-0.701395	34.7153	-0.701395	37.0284	-0.701395	40.6143	1.27235	-0.29914
1.1692	-1.54862	1.1732	-0.270185	1.1722	0.173327	1.1742	0.252516	1.2282	0.726249	1.2292	-0.965998	1.2302	-0.0925448	1.2292	0.0393842	-0.700541	37.4754	-0.700541	34.5324	-0.700541	34.4597	-0.700541	35.666	1.2732	0.0807327
1.17005	-1.3578	1.17405	0.017259	1.17305	0.065055	1.17505	0.335057	1.22905	-0.0995536	1.23005	0.826405	1.23105	0.209952	1.23005	-0.033678	-0.699686	39.6392	-0.699686	34.885	-0.699686	33.7216	-0.699686	33.624	1.27405	0.218938
1.17091	-1.2719	1.17491	-0.154759	1.17391	0.0145253	1.17591	0.123504	1.22991	-0.737488	1.23091	-0.486063	1.23191	-0.66517	1.23091	-0.0223658	-0.698832	34.9619	-0.698832	34.0826	-0.698832	34.257	-0.698832	36.0892	1.27491	0.369215
1.17176	-1.5186	1.17576	-0.313715	1.17476	-0.0223226	1.17676	0.137253	1.23076	0.56854	1.23176	0.605223	1.23276	-0.369128	1.23176	0.0251041	-0.697977	39.6896	-0.697977	31.7396	-0.697977	35.2298	-0.697977	39.1068	1.27576	0.210774
1.17262	-1.77457	1.17662	-0.0248426	1.17562	-0.0186912	1.17762	0.443531	1.23162	0.650712	1.23262	-0.245923	1.23362	-1.24275	1.23262	-0.0555754	-0.697123	33.489	-0.697123	31.2361	-0.697123	38.0312	-0.697123	39.8695	1.27662	0.632354
1.17347	-1.70457	1.17747	0.262358	1.17647	0.329471	1.17847	0.267075	1.23247	1.33638	1.23347	1.40074	1.23447	-0.620852	1.23347	-0.0927072	-0.696269	40.775	-0.696269	36.3577	-0.696269	35.4243	-0.696269	38.0941	1.27747	1.00263
1.17433	-1.74511	1.17833	0.262638	1.17733	0.0844392	1.17933	0.332948	1.23333	0.239931	1.23433	0.186047	1.23533	-0.865943	1.23433	-0.107817	-0.695414	38.483	-0.695414	35.1503	-0.695414	35.871	-0.695414	39.9717	1.27833	0.839415
1.17518	-1.6841	1.17918	-0.00928561	1.17818	-0.117476	1.18018	0.338705	1.23418	0.241647	1.23518	1.7565	1.23618	-0.534961	1.23518	-0.0343793	-0.69456	42.6453	-0.69456	32.6479	-0.69456	40.0801	-0.69456	39.6056	1.27918	0.711055
1.17604	-1.39938	1.18004	-0.544064	1.17904	-0.079938	1.18104	0.341287	1.23504	0.474062	1.23604	0.674933	1.23704	-0.739605	1.23604	0.0715035	-0.693705	37.2069	-0.693705	36.115	-0.693705	39.0221	-0.693705	39.4443	1.28004	0.00469715
1.17689	-1.40851	1.18089	-0.379203	1.17989	-0.0527715	1.18189	0.0874961	1.23589	0.634483	1.23689	0.958304	1.23789	-0.400216	1.23689	0.0486547	-0.692851	42.8722	-0.692851	39.1194	-0.692851	37.3207	-0.692851	39.3073	1.28089	-0.296533
1.17774	-1.12185	1.18174	-0.441033	1.18074	-0.279695	1.18274	0.314287	1.23674	-0.165758	1.23774	-0.355752	1.23874	-0.681837	1.23774	0.0304812	-0.691996	39.8378	-0.691996	37.4659	-0.691996	36.9375	-0.691996	35.4587	1.28174	-0.20432
1.1786	-1.26047	1.1826	-0.431567	1.1816	0.0518714	1.1836	0.41449	1.2376	-0.151999	1.2386	1.10834	1.2396	-0.174485	1.2386	0.0175598	-0.691142	41.7982	-0.691142	38.3592	-0.691142	36.3139	-0.691142	34.8402	1.2826	-0.417632
1.17945	-1.61268	1.18345	-0.727324	1.18245	0.189458	1.18445	0.174209	1.23845	0.125695	1.23945	0.4016	1.24045	-0.813625	1.23945	0.0902378	-0.690288	40.3195	-0.690288	36.5375	-0.690288	38.0947	-0.690288	41.1855	1.28345	-0.229622
1.18031	-1.28146	1.18431	-0.515255	1.18331	0.00963315	1.18531	0.0736354	1.23931	-0.0578051	1.24031	2.07887	1.24131	-0.479227	1.24031	0.0246734	-0.689433	40.907	-0.689433	34.2513	-0.689433	36.6337	-0.689433	41.6673	1.28431	0.132839
1.18116	-0.711757	1.18516	-0.22064	1.18416	-0.0363112	1.18616	-0.124552	1.24016	-0.762824	1.24116	-0.25785	1.24216	-0.789506	1.24116	-0.0219998	-0.688579	36.8769	-0.688579	36.4138	-0.688579	35.7666	-0.688579	41.4204	1.28516	0.256853
1.18202	-0.940182	1.18602	0.265363	1.18502	0.123122	1.18702	-0.0759103	1.24102	-0.134799	1.24202	-0.0959567	1.24302	-0.215299	1.24202	-0.0694213	-0.687724	45.0787	-0.687724	36.4178	-0.687724	36.0386	-0.687724	36.4248	1.28602	0.198529
1.18287	-1.17855	1.18687	-0.0247339	1.18587	0.199284	1.18787	0.125585	1.24187	-0.389359	1.24287	-0.897462	1.24387	-0.730783	1.24287	0.0903928	-0.68687	40.2964	-0.68687	37.7475	-0.68687	38.6558	-0.68687	38.359	1.28687	0.0717529
1.18373	-1.43006	1.18773	-0.208895	1.18673	0.0570861	1.18873	0.397555	1.24273	0.940162	1.24373	1.06874	1.24473	-0.362679	1.24373	0.147146	-0.686015	44.8966	-0.686015	37.4242	-0.686015	42.6042	-0.686015	37.01	1.28773	0.275973
1.18458	-1.57402	1.18858	-0.271272	1.18758	0.268804	1.18958	0.143209	1.24358	0.600482	1.24458	-0.00108348	1.24558	-0.671441	1.24458	0.127696	-0.685161	38.6012	-0.685161	34.9245	-0.685161	40.7514	-0.685161	40.462	1.28858	0.346623
1.18543	-1.49293	1.18943	-0.0841624	1.18843	0.195138	1.19043	0.407633	1.24443	0.364698	1.24543	1.1388	1.24643	0.0147774	1.24543	0.128933	-0.684307	43.0665	-0.684307	36.3702	-0.684307	37.5051	-0.684307	39.5856	1.28943	-0.446601
1.18629	-1.54774	1.19029	-0.242841	1.18929	0.24198	1.19129	0.491701	1.24529	-0.382832	1.24629	-0.735436	1.24729	-0.350093	1.24629	0.138807	-0.683452	42.1719	-0.683452	37.8626	-0.683452	37.4462	-0.683452	36.2055	1.29029	-0.173472
1.18714	-1.14633	1.19114	-0.191172	1.19014	0.0591041	1.19214	0.320401	1.24614	0.922724	1.24714	1.0474	1.24814	0.230947	1.24714	0.0855273	-0.682598	46.7572	-0.682598	37.6758	-0.682598	42.2344	-0.682598	34.5804	1.29114	-0.162317
1.188	-1.31603	1.192	-0.300496	1.191	0.253385	1.193	0.348448	1.247	0.099338	1.248	-0.907706	1.249	-0.214106	1.248	0.0962843	-0.681743	42.1683	-0.681743	40.1984	-0.681743	43.4984	-0.681743	35.8999	1.292	-0.130323
1.18885	-1.56412	1.19285	-0.462138	1.19185	0.380338	1.19385	0.0542052	1.24785	-0.875247	1.24885	-0.333635	1.24985	0.636509	1.24885	0.113352	-0.680889	47.1722	-0.680889	39.6762	-0.680889	43.6452	-0.680889	39.451	1.29285	-0.106509
1.18971	-1.36303	1.19371	-0.427017	1.19271	0.329059	1.19471	0.162317	1.24871	-2.22608	1.24971	-1.10356	1.25071	0.162508	1.24971	0.0865429	-0.680034	44.1694	-0.680034	36.4208	-0.680034	45.4321	-0.680034	37.0724	1.29371	0.170701
1.19056	-1.6033	1.19456	-0.578205	1.19356	0.0160399	1.19556	0.0360987	1.24956	-0.131689	1.25056	0.425254	1.25156	0.409804	1.25056	0.128507	-0.67918	45.5791	-0.67918	38.2962	-0.67918	45.594	-0.67918	37.573	1.29456	0.330161
1.19142	-1.42764	1.19542	-0.529959	1.19442	0.173919	1.19642	-0.0365146	1.25042	-0.777451	1.25142	-1.09082	1.25242	-0.59354	1.25142	0.0148014	-0.678326	40.7117	-0.678326	38.6223	-0.678326	43.2239	-0.678326	40.2534	1.29542	0.619967
1.19227	-1.73171	1.19627	-0.355553	1.19527	-0.103543	1.19727	0.0837691	1.25127	-0.444755	1.25227	0.364093	1.25327	-0.156381	1.25227	-0.0450451	-0.677471	46.4252	-0.677471	36.3459	-0.677471	41.5694	-0.677471	39.2643	1.29627	0.363628
1.19312	-1.41892	1.19712	-0.690004	1.19612	-0.10741	1.19812	0.185592	1.25212	-0.844743	1.25312	-0.583241	1.25412	-0.189252	1.25312	-0.00898106	-0.676617	40.8109	-0.676617	36.9968	-0.676617	40.7775	-0.676617	38.9883	1.29712	0.445163
1.19398	-1.29469	1.19798	-0.532247	1.19698	-0.0529336	1.19898	0.413325	1.25298	0.264448	1.25398	0.206552	1.25498	0.214612	1.25398	0.0391857	-0.675762	43.9715	-0.675762	40.2789	-0.675762	41.0653	-0.675762	39.5967	1.29798	0.432263
1.19483	-1.02053	1.19883	-0.624357	1.19783	0.285493	1.19983	0.499763	1.25383	0.200457	1.25483	-0.95485	1.25583	-0.385815	1.25483	-0.000937475	-0.674908	40.7161	-0.674908	38.1329	-0.674908	37.8307	-0.674908	35.6619	1.29883	0.292499
1.19569	-0.698842	1.19969	-0.553413	1.19869	-0.00334636	1.20069	0.174801	1.25469	0.968105	1.25569	0.020692	1.25669	-0.21908	1.25569	0.13083	-0.674053	45.027	-0.674053	36.7071	-0.674053	37.3969	-0.674053	39.2602	1.29969	0.299411
1.19654	-1.08348	1.20054	-0.416246	1.19954	-0.158425	1.20154	0.072149	1.25554	0.855265	1.25654	-0.814746	1.25754	-0.329779	1.25654	0.173555	-0.673199	42.6273	-0.673199	32.0337	-0.673199	36.9901	-0.673199	38.5913	1.30054	0.521489
1.1974	-1.43649	1.2014	-0.534883	1.2004	-0.493596	1.2024	0.381216	1.2564	0.649987	1.2574	0.841073	1.2584	0.737904	1.2574	0.15186	-0.672345	46.3172	-0.672345	35.9688	-0.672345	35.4686	-0.672345	40.6683	1.3014	0.07258
1.19825	-1.28237	1.20225	-0.757767	1.20125	-0.1139	1.20325	-0.00884274	1.25725	0.962523	1.25825	-0.121213	1.25925	-0.0404637	1.25825	0.0757114	-0.67149	42.0729	-0.67149	35.857	-0.67149	34.9697	-0.67149	42.3479	1.30225	0.385275
1.19911	-0.819767	1.20311	-0.763864	1.20211	0.0869761	1.20411	0.231724	1.25811	0.914322	1.25911	1.35402	1.26011	-0.125666	1.25911	0.00839244	-0.670636	45.5159	-0.670636	38.7093	-0.670636	36.7906	-0.670636	41.6347	1.30311	-0.120439
1.19996	-0.55044	1.20396	-0.575318	1.20296	0.274299	1.20496	-0.0591815	1.25896	-0.110669	1.25996	-0.347478	1.26096	-0.320734	1.25996	0.0421057	-0.669781	38.0345	-0.669781	34.9484	-0.669781	35.2917	-0.669781	42.9238	1.30396	0.723054
1.20081	-0.772942	1.20481	-0.234056	1.20381	-0.0632428	1.20581	0.0467151	1.25981	0.532302	1.26081	1.65833	1.26181	-0.0204914	1.26081	0.118306	-0.668927	38.0989	-0.668927	35.7627	-0.668927	38.9694	-0.668927	38.1954	1.30481	0.60794
1.20167	-1.16832	1.20567	-0.305744	1.20467	-0.249087	1.20667	0.151188	1.26067	0.400768	1.26167	0.754098	1.26267	-0.00662777	1.26167	0.0839247	-0.668072	37.9465	-0.668072	36.5314	-0.668072	38.1347	-0.668072	34.5724	1.30567	1.00266
1.20252	-1.59678	1.20652	-0.119214	1.20552	-0.145223	1.20752	0.137942	1.26152	1.33142	1.26252	0.746691	1.26352	0.59302	1.26252	0.0967838	-0.667218	41.0226	-0.667218	35.6034	-0.667218	37.5959	-0.667218	37.088	1.30652	0.321399
1.20338	-1.29958	1.20738	-0.261144	1.20638	0.0720586	1.20838	0.0837342	1.26238	0.838753	1.26338	-0.595444	1.26438	0.501924	1.26338	0.109955	-0.666364	38.003	-0.666364	33.3164	-0.666364	41.2079	-0.666364	35.9623	1.30738	-0.059899
1.20423	-1.28562	1.20823	-0.175528	1.20723	-0.23738	1.20923	0.309639	1.26323	0.729943	1.26423	-0.261116	1.26523	0.916222	1.26423	0.0920843	-0.665509	42.9813	-0.665509	37.5961	-0.665509	43.7996	-0.665509	35.7267	1.30823	0.0667178
1.20509	-1.27822	1.20909	-0.118268	1.20809	-0.408935	1.21009	0.321251	1.26409	-0.569173	1.26509	-1.02133	1.26609	0.0207494	1.26509	-0.0193197	-0.664655	39.7138	-0.664655	35.8347	-0.664655	40.9729	-0.664655	38.7731	1.30909	1.11029
1.20594	-1.82562	1.20994	-0.0959412	1.20894	-0.198771	1.21094	0.203532	1.26494	-0.642869	1.26594	1.47391	1.26694	-0.471729	1.26594	0.0870213	-0.6638	39.925	-0.6638	35.6858	-0.6638	40.0322	-0.6638	38.4341	1.30994	0.585387
1.2068	-1.82655	1.2108	-0.26296	1.2098	-0.15635	1.2118	-0.135817	1.2658	-2.17703	1.2668	-0.114719	1.2678	-0.630113	1.2668	0.0989778	-0.662946	37.925	-0.662946	33.6447	-0.662946	38.1865	-0.662946	37.6869	1.3108	0.987571
1.20765	-1.63513	1.21165	0.0547937	1.21065	-0.367743	1.21265	-0.276746	1.26665	-1.04124	1.26765	-0.0012864	1.26865	-0.130476	1.26765	0.179129	-0.662091	42.8815	-0.662091	38.3243	-0.662091	37.3602	-0.662091	40.7647	1.31165	0.671632
1.2085	-1.21504	1.2125	0.112844	1.2115	-0.346267	1.2135	-0.294289	1.2675	-1.43004	1.2685	-1.14453	1.2695	0.0262621	1.2685	0.0274702	-0.661237	45.0713	-0.661237	35.9424	-0.661237	33.6678	-0.661237	39.6571	1.3125	0.130363
1.20936	-1.49792	1.21336	0.0502227	1.21236	-0.285808	1.21436	0.182617	1.26836	-0.330857	1.26936	-0.353755	1.27036	-0.0813301	1.26936	-0.0204804	-0.660383	46.0817	-0.660383	41.1447	-0.660383	38.6632	-0.660383	39.2552	1.31336	-0.192968
1.21021	-1.19975	1.21421	-0.209799	1.21321	-0.246434	1.21521	0.0567262	1.26921	-0.154649	1.27021	-0.966526	1.27121	-0.146733	1.27021	-0.0242697	-0.659528	38.0941	-0.659528	37.7251	-0.659528	39.7378	-0.659528	40.2136	1.31421	0.229065
1.21107	-1.58609	1.21507	-0.298878	1.21407	-0.209025	1.21607	0.270773	1.27007	0.171057	1.27107	0.0966388	1.27207	-0.0370443	1.27107	-0.0137969	-0.658674	37.6798	-0.658674	40.6051	-0.658674	41.4111	-0.658674	44.1917	1.31507	-0.338055
1.21192	-1.57913	1.21592	-0.0138481	1.21492	0.109982	1.21692	0.19597	1.27092	-0.424407	1.27192	-0.272715	1.27292	-0.414707	1.27192	0.0249946	-0.657819	40.0829	-0.657819	37.7807	-0.657819	40.2044	-0.657819	43.2995	1.31592	-0.4552
1.21278	-1.83954	1.21678	-0.234975	1.21578	-0.0477075	1.21778	0.574557	1.27178	-0.0565185	1.27278	-0.130143	1.27378	-0.0877691	1.27278	0.0679616	-0.656965	42.5317	-0.656965	37.5222	-0.656965	41.4654	-0.656965	46.2483	1.31678	-0.481206
1.21363	-1.17241	1.21763	-0.230343	1.21663	-0.305743	1.21863	0.190187	1.27263	-0.219287	1.27363	-0.551237	1.27463	-0.789298	1.27363	0.0719731	-0.65611	36.7434	-0.65611	34.98	-0.65611	37.1115	-0.65611	40.4418	1.31763	0.128992
1.21448	-1.25051	1.21848	-0.399002	1.21749	-0.166076	1.21948	0.305529	1.27348	0.264858	1.27448	0.17472	1.27548	-0.715976	1.27448	0.0524319	-0.655256	39.9405	-0.655256	37.3638	-0.655256	42.0052	-0.655256	41.2336	1.31848	-0.620824
1.21534	-1.30053	1.21934	-0.217718	1.21834	0.361442	1.22034	0.214538	1.27434	-0.933578	1.27534	-1.21107	1.27634	-0.731132	1.27534	0.0323827	-0.654402	38.5207	-0.654402	33.7963	-0.654402	36.9976	-0.654402	40.179	1.31934	-0.455952
1.21619	-1.14271	1.22019	-0.238036	1.21919	0.136205	1.22119	0.273474	1.27519	-0.178688	1.27619	-0.00940407	1.27719	-0.577747	1.27619	0.0210996	-0.653547	42.0635	-0.653547	37.7708	-0.653547	39.5978	-0.653547	38.9985	1.32019	-0.406985
1.21705	-1.28514	1.22105	-0.152158	1.22005	-0.051097	1.22205	0.203026	1.27605	-0.793788	1.27705	0.262937	1.27805	-0.654632	1.27705	0.0438791	-0.652693	43.5126	-0.652693	39.5951	-0.652693	39.1354	-0.652693	35.361	1.32105	-0.0648829
1.2179	-1.55671	1.2219	-0.219331	1.2209	-0.345107	1.2229	0.742155	1.2769	-0.557846	1.2779	0.813529	1.2789	-0.744701	1.2779	-0.0182311	-0.651838	47.9205	-0.651838	44.6411	-0.651838	42.7147	-0.651838	37.9308	1.3219	-0.302214
1.21876	-1.23929	1.22276	-0.0935324	1.22176	-0.0920802	1.22376	0.390342	1.27776	-0.988801	1.27876	0.25641	1.27976	-0.839321	1.27876	-0.0788391	-0.650984	45.2201	-0.650984	42.5891	-0.650984	35.33	-0.650984	40.8891	1.32276	0.0322879
1.21961	-1.1518	1.22361	-0.131747	1.22261	-0.0686044	1.22461	0.0993693	1.27861	-0.306572	1.27961	-0.572046	1.28061	-0.426496	1.27961	-0.0592125	-0.650129	49.3803	-0.650129	41.0009	-0.650129	38.2126	-0.650129	41.3191	1.32361	-0.0590995
1.22047	-1.05182	1.22447	0.133847	1.22347	0.231301	1.22547	0.167461	1.27947	-0.464299	1.28047	-1.66756	1.28147	-0.172229	1.28047	-0.0056258	-0.649275	48.6924	-0.649275	37.6751	-0.649275	35.9477	-0.649275	38.8886	1.32447	0.230931
1.22132	-1.45418	1.22532	-0.0907308	1.22432	-0.200787	1.22632	0.396607	1.28032	-0.0149174	1.28132	-0.109874	1.28232	-0.0996988	1.28132	-0.0525226	-0.648421	44.4536	-0.648421	40.5694	-0.648421	39.7059	-0.648421	38.9876	1.32532	-0.225636
1.22217	-1.15319	1.22617	-0.0723689	1.22517	0.20391	1.22717	0.312822	1.28117	0.209735	1.28217	-0.0235869	1.28317	-0.0772722	1.28217	-0.113624	-0.647566	43.5075	-0.647566	33.6205	-0.647566	40.2178	-0.647566	35.9561	1.32617	-0.123635
1.22303	-1.05484	1.22703	0.202226	1.22603	0.148213	1.22803	0.133713	1.28203	0.146999	1.28303	0.779707	1.28403	-0.0798621	1.28303	-0.134876	-0.646712	43.5699	-0.646712	37.1744	-0.646712	45.0001	-0.646712	40.9845	1.32703	-0.570738
1.22388	-0.922318	1.22788	0.235943	1.22688	0.156245	1.22888	-0.00756672	1.28288	-0.437289	1.28388	0.540156	1.28488	0.148596	1.28388	-0.091107	-0.645857	44.7009	-0.645857	37.0721	-0.645857	40.1862	-0.645857	41.8589	1.32788	0.361555
1.22474	-1.1332	1.22874	0.143679	1.22774	-0.00648585	1.22974	0.307053	1.28374	-0.980296	1.28474	1.01834	1.28574	0.330918	1.28474	0.0107556	-0.645003	42.8998	-0.645003	40.7826	-0.645003	40.5548	-0.645003	43.7244	1.32874	0.247718
1.22559	-1.20066	1.22959	0.10621	1.22859	0.0414361	1.23059	0.259559	1.28459	-1.47679	1.28559	1.45569	1.28659	-0.00554607	1.28559	-0.0470654	-0.644148	41.5755	-0.644148	40.2563	-0.644148	38.5184	-0.644148	42.0885	1.32959	0.133027
1.22645	-1.23768	1.23045	0.0367473	1.22945	0.121215	1.23145	0.419464	1.28545	-0.745459	1.28645	0.599163	1.28745	-0.0169368	1.28645	0.0217865	-0.643294	35.5183	-0.643294	42.0805	-0.643294	44.2393	-0.643294	45.7506	1.33045	0.0441348
1.2273	-1.12011	1.2313	0.00469366	1.2303	0.248076	1.2323	0.36351	1.2863	-0.922644	1.2873	1.13459	1.2883	-0.281904	1.2873	0.00752191	-0.642439	40.1015	-0.642439	39.5691	-0.642439	42.3606	-0.642439	44.5759	1.3313	-0.0542561
1.22816	-1.40101	1.23216	-0.370243	1.23116	0.19855	1.23316	0.585118	1.28716	-0.709856	1.28816	1.09547	1.28916	-0.382791	1.28816	0.0248526	-0.641585	39.6756	-0.641585	40.1593	-0.641585	41.0327	-0.641585	37.6402	1.33216	-0.0159219
1.22901	-1.18114	1.23301	-0.363192	1.23201	0.349418	1.23401	0.226562	1.28801	-1.74813	1.28901	0.40079	1.29001	-0.400561	1.28901	0.0921053	-0.640731	42.3429	-0.640731	34.6737	-0.640731	34.8491	-0.640731	33.3897	1.33301	0.42913
1.22986	-1.73625	1.23386	-0.3568	1.23286	0.29848	1.23486	-0.00978634	1.28886	0.442295	1.28986	-0.131214	1.29086	-0.122714	1.28986	0.16747	-0.639876	38.2908	-0.639876	37.054	-0.639876	38.6243	-0.639876	37.2891	1.33386	0.455736
1.23072	-1.64802	1.23472	-0.170651	1.23372	0.456725	1.23572	-0.144297	1.28972	0.735855	1.29072	-0.502185	1.29172	-0.0677416	1.29072	0.103868	-0.639022	40.8111	-0.639022	34.7246	-0.639022	40.7207	-0.639022	37.9342	1.33472	-0.10049
1.23157	-1.81412	1.23557	-0.406356	1.23457	0.0587245	1.23657	0.0162261	1.29057	0.369576	1.29157	0.447531	1.29257	-0.309591	1.29157	0.166292	-0.638167	35.7769	-0.638167	37.2908	-0.638167	42.2775	-0.638167	40.1605	1.33557	-0.299694
1.23243	-1.22456	1.23643	-0.385298	1.23543	0.280547	1.23743	0.257435	1.29143	-0.316845	1.29243	0.1878	1.29343	-0.451114	1.29243	0.218712	-0.637313	38.917	-0.637313	38.3949	-0.637313	39.2778	-0.637313	36.6919	1.33643	0.351955
1.23328	-1.28413	1.23728	-0.223085	1.23628	0.397393	1.23828	0.239905	1.29228	0.0183563	1.29328	-0.712388	1.29428	-0.737855	1.29328	0.222844	-0.636458	35.4638	-0.636458	43.0005	-0.636458	40.7633	-0.636458	40.4809	1.33728	0.370013
1.23414	-0.732692	1.23814	-0.440274	1.23714	0.371766	1.23914	0.153969	1.29314	-0.719995	1.29414	-0.525658	1.29514	-0.90015	1.29414	0.158582	-0.635604	41.1062	-0.635604	41.6765	-0.635604	40.6282	-0.635604	40.2255	1.33814	0.338683
1.23499	-1.39473	1.23899	-0.446103	1.23799	0.240798	1.23999	0.336739	1.29399	-1.19833	1.29499	-0.215996	1.29599	-0.657405	1.29499	0.192836	-0.63475	44.623	-0.63475	46.3994	-0.63475	44.3051	-0.63475	38.5094	1.33899	-0.226133
1.23585	-1.43339	1.23985	-0.0723947	1.23885	0.402263	1.24085	0.335148	1.29485	-1.03946	1.29585	0.419122	1.29685	-0.616339	1.29585	0.217771	-0.633895	48.8091	-0.633895	43.676	-0.633895	40.486	-0.633895	36.1201	1.33985	-0.0878321
1.2367	-1.37065	1.2407	-0.223593	1.2397	0.351722	1.2417	0.270426	1.2957	-0.715948	1.2967	0.0206123	1.2977	-0.707512	1.2967	0.157315	-0.633041	44.8796	-0.633041	43.0102	-0.633041	40.0155	-0.633041	40.7339	1.3407	-0.340352
1.23755	-1.10522	1.24155	-0.384364	1.24055	0.667153	1.24255	0.0129926	1.29655	-0.134222	1.29755	0.254547	1.29855	-0.603038	1.29755	0.0231188	-0.632186	46.4637	-0.632186	38.9277	-0.632186	33.9679	-0.632186	41.4117	1.34155	0.363827
1.23841	-0.936289	1.24241	-0.766808	1.24141	0.378577	1.24341	0.39066	1.29741	-0.0606184	1.29841	0.494868	1.29941	-0.480113	1.29841	0.0933382	-0.631332	45.9605	-0.631332	39.2072	-0.631332	39.2437	-0.631332	44.6805	1.34241	0.144636
1.23926	-0.597666	1.24326	-0.423486	1.24226	0.306262	1.24426	0.386665	1.29826	-0.556872	1.29926	1.15013	1.30026	-0.275192	1.29926	0.106089	-0.630477	48.1211	-0.630477	36.7347	-0.630477	36.8394	-0.630477	35.5382	1.34326	0.0148986
1.24012	-0.885857	1.24412	-0.177739	1.24312	0.134591	1.24512	0.325993	1.29912	0.515129	1.30012	0.728084	1.30112	-0.466828	1.30012	0.0382858	-0.629623	43.0305	-0.629623	41.4465	-0.629623	39.026	-0.629623	35.8583	1.34412	-0.326856
1.24097	-0.8161	1.24497	-0.191455	1.24397	0.142129	1.24597	0.121248	1.29997	0.375845	1.30097	1.36941	1.30197	-0.416073	1.30097	0.0185191	-0.628769	42.1221	-0.628769	42.4677	-0.628769	40.8842	-0.628769	38.9898	1.34497	0.0350068
1.24183	-0.858338	1.24583	-0.269486	1.24483	-0.0752915	1.24683	0.308165	1.30083	0.535723	1.30183	-0.81601	1.30283	-1.0146	1.30183	0.0467715	-0.627914	36.0076	-0.627914	47.8224	-0.627914	41.7063	-0.627914	38.7693	1.34583	0.282553
1.24268	-0.706727	1.24668	0.0303132	1.24568	0.172892	1.24768	0.406419	1.30168	-0.502506	1.30268	-0.457485	1.30368	-0.896781	1.30268	0.023094	-0.62706	37.7862	-0.62706	45.1648	-0.62706	40.881	-0.62706	33.2216	1.34668	0.237646
1.24354	-1.09853	1.24754	-0.127268	1.24654	0.00688085	1.24854	0.52429	1.30254	-0.414524	1.30354	-0.408461	1.30454	-0.707564	1.30354	0.0562168	-0.626205	34.8607	-0.626205	41.826	-0.626205	45.2139	-0.626205	37.0609	1.34754	-0.0664199
1.24439	-0.98163	1.24839	-0.361264	1.24739	0.177785	1.24939	0.0804422	1.30339	0.466411	1.30439	0.612743	1.30539	-0.14961	1.30439	0.123116	-0.625351	40.2483	-0.625351	38.0129	-0.625351	43.0388	-0.625351	34.8726	1.34839	0.325949
1.24524	-1.0123	1.24924	-0.534804	1.24824	0.176452	1.25024	0.159001	1.30424	-0.0694394	1.30524	-0.352439	1.30624	-0.659446	1.30524	0.029794	-0.624496	36.072	-0.624496	43.699	-0.624496	42.1616	-0.624496	38.9629	1.34924	-0.142604
1.2461	-1.08841	1.2501	-0.415175	1.2491	0.168736	1.2511	-0.161663	1.3051	0.293621	1.3061	-0.0934082	1.3071	-0.236332	1.3061	-0.06469	-0.623642	42.2963	-0.623642	38.3081	-0.623642	41.2676	-0.623642	39.312	1.3501	0.25416
1.24695	-1.30264	1.25095	-0.389216	1.24995	0.174554	1.25195	0.0586608	1.30595	0.329556	1.30695	-1.02463	1.30795	0.0106728	1.30695	0.015302	-0.622788	39.1893	-0.622788	37.8753	-0.622788	42.7018	-0.622788	36.4213	1.35095	0.492276
1.24781	-0.984588	1.25181	-0.437641	1.25081	0.32393	1.25281	0.1733	1.30681	0.4819	1.30781	0.547413	1.30881	0.71417	1.30781	-0.0215762	-0.621933	45.2705	-0.621933	34.6426	-0.621933	38.9328	-0.621933	37.1934	1.35181	0.772595
1.24866	-0.793359	1.25266	-0.554119	1.25166	0.169223	1.25366	0.521702	1.30766	-0.687495	1.30866	-0.180833	1.30966	-0.0710423	1.30866	0.0155811	-0.621079	39.8272	-0.621079	37.6247	-0.621079	39.9101	-0.621079	38.2234	1.35266	0.194909
1.24952	-1.00965	1.25352	-0.160384	1.25252	0.358645	1.25452	0.269941	1.30852	-0.369106	1.30952	0.264296	1.31052	-0.168185	1.30952	0.0202905	-0.620224	45.1396	-0.620224	39.108	-0.620224	36.8208	-0.620224	38.1581	1.35352	0.357426
1.25037	-1.02953	1.25437	-0.247233	1.25337	0.00786504	1.25537	0.290171	1.30937	0.401066	1.31037	-0.876586	1.31137	-0.641996	1.31037	-0.0112876	-0.61937	37.717	-0.61937	40.7098	-0.61937	39.4001	-0.61937	34.5901	1.35437	0.336965
1.25123	-0.675409	1.25523	-0.501596	1.25423	0.172803	1.25623	-0.0198005	1.31023	0.218034	1.31123	0.405836	1.31223	-0.429085	1.31123	-0.0656127	-0.618515	45.8356	-0.618515	36.4515	-0.618515	36.1732	-0.618515	33.6244	1.35523	0.490313
1.25208	-0.758666	1.25608	-0.622545	1.25508	0.415631	1.25708	0.00194004	1.31108	0.327429	1.31208	-0.126893	1.31308	-0.438857	1.31208	-0.0788196	-0.617661	43.4409	-0.617661	37.2695	-0.617661	37.8809	-0.617661	41.0436	1.35608	0.730147
1.25293	-1.00489	1.25693	-0.471463	1.25593	0.501433	1.25793	-0.070204	1.31193	-0.218579	1.31293	0.446519	1.31393	-0.329955	1.31293	-0.00506322	-0.616807	48.1866	-0.616807	37.9252	-0.616807	36.6882	-0.616807	40.1739	1.35693	0.706544
1.25379	-1.03301	1.25779	-0.583281	1.25679	0.377067	1.25879	0.285095	1.31279	-0.472697	1.31379	-0.812947	1.31479	-0.743957	1.31379	-0.0414018	-0.615952	46.2799	-0.615952	39.1708	-0.615952	37.4318	-0.615952	40.3307	1.35779	0.182804
1.25464	-0.952158	1.25864	-0.407768	1.25764	0.358657	1.25964	0.119276	1.31364	-0.651124	1.31464	0.309481	1.31564	-0.613236	1.31464	-0.16178	-0.615098	45.3111	-0.615098	34.1676	-0.615098	38.0776	-0.615098	39.6834	1.35864	0.304346
1.2555	-1.03887	1.2595	-0.496208	1.2585	0.343057	1.2605	-0.0224416	1.3145	-0.614913	1.3155	-1.66448	1.3165	-0.630625	1.3155	-0.00564553	-0.614243	42.6327	-0.614243	37.191	-0.614243	42.5192	-0.614243	42.219	1.3595	0.0851676
1.25635	-1.03246	1.26035	-0.0253557	1.25935	0.383248	1.26135	-0.103312	1.31535	-0.240579	1.31635	0.711639	1.31735	-0.438016	1.31635	0.0232237	-0.613389	47.8317	-0.613389	35.5282	-0.613389	40.8337	-0.613389	35.6858	1.36035	0.447614
1.25721	-0.872819	1.26121	-0.347334	1.26021	0.267757	1.26221	-0.0406873	1.31621	0.501169	1.31721	1.02892	1.31821	-0.513771	1.31721	0.0245809	-0.612534	42.0355	-0.612534	42.5794	-0.612534	41.2534	-0.612534	39.0915	1.36121	0.352486
1.25806	-0.721819	1.26206	-0.248399	1.26106	0.100331	1.26306	-0.261936	1.31706	0.9005	1.31806	1.74597	1.31906	-0.104655	1.31806	-0.056329	-0.61168	44.3045	-0.61168	40.6226	-0.61168	41.0377	-0.61168	40.4347	1.36206	0.304205
1.25892	-1.07789	1.26292	0.0756648	1.26192	-0.0287046	1.26392	-0.339191	1.31792	0.325445	1.31892	-0.95022	1.31992	-0.498439	1.31892	-0.0741989	-0.610826	37.4531	-0.610826	38.4475	-0.610826	44.2435	-0.610826	42.1665	1.36292	0.395238
1.25977	-1.21933	1.26377	0.206505	1.26277	-0.110667	1.26477	-0.280714	1.31877	-0.281822	1.31977	-0.12267	1.32077	-0.297706	1.31977	-0.115982	-0.609971	46.8096	-0.609971	35.5396	-0.609971	44.6042	-0.609971	39.644	1.36377	0.308218
1.26062	-1.10492	1.26462	0.159478	1.26362	0.280204	1.26562	-0.040199	1.31962	-0.382121	1.32062	-1.49418	1.32162	-0.641548	1.32062	-0.114485	-0.609117	40.9885	-0.609117	39.922	-0.609117	46.1003	-0.609117	44.0675	1.36462	0.333789
1.26148	-1.1757	1.26548	0.432494	1.26448	0.322102	1.26648	-0.322216	1.32048	0.0791535	1.32148	0.0543674	1.32248	-0.364044	1.32148	-0.0287736	-0.608262	46.8133	-0.608262	38.9932	-0.608262	43.175	-0.608262	43.604	1.36548	0.471113
1.26233	-1.30604	1.26633	0.148014	1.26533	0.176894	1.26733	-0.477154	1.32133	-0.467927	1.32233	-1.47806	1.32333	-0.874021	1.32233	-0.00403686	-0.607408	42.8014	-0.607408	42.6375	-0.607408	43.2627	-0.607408	41.6818	1.36633	0.505955
1.26319	-0.948595	1.26719	-0.0716928	1.26619	0.255404	1.26819	-0.288147	1.32219	0.695901	1.32319	0.239851	1.32419	-0.323309	1.32319	-0.150334	-0.606553	47.9933	-0.606553	42.0704	-0.606553	40.2093	-0.606553	41.0372	1.36719	0.0968545
1.26404	-1.12537	1.26804	-0.185205	1.26704	0.194657	1.26904	-0.265329	1.32304	-0.0494556	1.32404	-0.25242	1.32504	-0.9503	1.32404	-0.118624	-0.605699	43.755	-0.605699	40.3256	-0.605699	38.8822	-0.605699	44.3782	1.36804	0.0279156
1.2649	-1.23384	1.2689	0.128161	1.2679	0.184113	1.2699	-0.148947	1.3239	1.07193	1.3249	0.776775	1.3259	-0.480936	1.3249	-0.0502997	-0.604845	46.3778	-0.604845	37.919	-0.604845	37.9208	-0.604845	41.3813	1.3689	0.193672
1.26575	-1.22069	1.26975	0.108469	1.26875	0.0676108	1.27075	0.143326	1.32475	-0.0147905	1.32575	-0.851654	1.32675	-0.946615	1.32575	0.0120545	-0.60399	44.0752	-0.60399	39.5785	-0.60399	41.029	-0.60399	42.556	1.36975	0.248354
1.26661	-0.904937	1.27061	0.241034	1.26961	0.0168733	1.27161	0.0170781	1.32561	0.610599	1.32661	-0.254602	1.32761	-0.148586	1.32661	0.0254573	-0.603136	51.7332	-0.603136	40.7111	-0.603136	42.4805	-0.603136	45.3083	1.37061	0.705699
1.26746	-1.42774	1.27146	-0.0413224	1.27046	-0.189513	1.27246	-0.105322	1.32646	-0.75926	1.32746	-1.62645	1.32846	-0.477149	1.32746	0.050861	-0.602281	41.427	-0.602281	38.8853	-0.602281	43.9238	-0.602281	45.3501	1.37146	0.680888
1.26831	-1.65207	1.27231	-0.0748909	1.27131	0.0792016	1.27331	0.170025	1.32731	-0.524028	1.32831	-0.173813	1.32931	-0.622751	1.32831	0.0463105	-0.601427	41.3242	-0.601427	42.1245	-0.601427	43.7055	-0.601427	44.4562	1.37231	0.453512
1.26917	-1.13557	1.27317	-0.327449	1.27217	0.147128	1.27417	0.505766	1.32817	-1.00875	1.32917	-1.31967	1.33017	-0.853414	1.32917	0.0994396	-0.600572	34.8543	-0.600572	40.7334	-0.600572	43.8073	-0.600572	42.5152	1.37317	0.604612
1.27002	-0.816251	1.27402	-0.417602	1.27302	0.179908	1.27502	0.536201	1.32902	-0.650164	1.33002	-0.182155	1.33102	0.141742	1.33002	0.0400582	-0.599718	44.1508	-0.599718	38.8077	-0.599718	40.7949	-0.599718	43.6321	1.37402	0.114337
1.27088	-0.9429	1.27488	-0.747938	1.27388	0.174317	1.27588	0.285891	1.32988	-1.33516	1.33088	-1.6512	1.33188	-0.396653	1.33088	-0.0143705	-0.598864	39.3449	-0.598864	35.6337	-0.598864	41.392	-0.598864	48.1036	1.37488	0.363655
1.27173	-0.851906	1.27573	-0.648737	1.27473	0.284058	1.27673	0.0761773	1.33073	0.125379	1.33173	0.237359	1.33273	-0.432728	1.33173	-0.0812222	-0.598009	46.1219	-0.598009	36.3069	-0.598009	40.3702	-0.598009	45.7726	1.37573	0.508185
1.27259	-0.825596	1.27659	-0.597861	1.27559	-0.0353116	1.27759	-0.0720155	1.33159	-0.167001	1.33259	-1.26636	1.33359	-0.757367	1.33259	-0.0749139	-0.597155	41.4852	-0.597155	36.8663	-0.597155	39.139	-0.597155	43.7772	1.37659	0.667386
1.27344	-1.02775	1.27744	-0.477195	1.27644	0.17213	1.27844	-0.127583	1.33244	-0.167881	1.33344	0.288615	1.33444	0.235685	1.33344	0.0180962	-0.5963	46.7218	-0.5963	38.1397	-0.5963	40.9235	-0.5963	42.5814	1.37744	0.854799
1.2743	-1.20169	1.2783	-0.424357	1.2773	0.262324	1.2793	-0.00201008	1.3333	0.145674	1.3343	-1.23051	1.3353	-0.581082	1.3343	0.0506038	-0.595446	41.0145	-0.595446	39.2401	-0.595446	42.792	-0.595446	40.115	1.3783	0.595004
1.27515	-1.00567	1.27915	-0.452814	1.27815	0.44913	1.28015	0.124511	1.33415	0.218255	1.33515	0.354982	1.33615	-0.60517	1.33515	0.05118	-0.594591	46.1515	-0.594591	40.5508	-0.594591	41.6592	-0.594591	39.9704	1.37915	0.796562
1.276	-1.34331	1.28	-0.677881	1.279	0.356477	1.281	0.0909884	1.335	-0.56599	1.336	-1.41916	1.337	-0.887722	1.336	0.088029	-0.593737	38.251	-0.593737	39.6125	-0.593737	41.0091	-0.593737	41.1961	1.38	0.396682
1.27686	-1.25713	1.28086	-0.65535	1.27986	0.536271	1.28186	0.107544	1.33586	0.271147	1.33686	-0.423658	1.33786	0.173893	1.33686	0.0870098	-0.592883	47.4736	-0.592883	41.6634	-0.592883	42.171	-0.592883	39.1828	1.38086	0.324443
1.27771	-1.20438	1.28171	-0.627899	1.28071	0.865817	1.28271	0.0601142	1.33671	-0.0490718	1.33771	-1.09434	1.33871	0.096365	1.33771	0.023251	-0.592028	44.776	-0.592028	42.5971	-0.592028	39.3439	-0.592028	34.2257	1.38171	0.417354
1.27857	-1.30274	1.28257	-0.492906	1.28157	0.526952	1.28357	0.256635	1.33757	0.931078	1.33857	0.159822	1.33957	-0.0847566	1.33857	-0.0670597	-0.591174	45.3135	-0.591174	42.9633	-0.591174	40.6152	-0.591174	38.6524	1.38257	0.213638
1.27942	-1.17729	1.28342	-0.636748	1.28242	0.510161	1.28442	-0.1056	1.33842	1.16828	1.33942	-1.13402	1.34042	-0.834846	1.33942	0.00380804	-0.590319	40.4355	-0.590319	40.8969	-0.590319	39.7467	-0.590319	41.3999	1.38342	0.1983
1.28028	-0.775034	1.28428	-0.47848	1.28328	0.688367	1.28528	0.155115	1.33928	1.25558	1.34028	0.841145	1.34128	0.026912	1.34028	0.0162832	-0.589465	46.4315	-0.589465	39.4564	-0.589465	42.1652	-0.589465	41.6588	1.38428	-0.0512282
1.28113	-0.434204	1.28513	-0.589418	1.28413	0.607987	1.28613	0.151339	1.34013	0.190277	1.34113	-0.165164	1.34213	-0.226219	1.34113	-0.0592435	-0.58861	45.601	-0.58861	37.1909	-0.58861	42.4783	-0.58861	45.6666	1.38513	0.31958
1.28199	-0.243241	1.28598	-0.427681	1.28499	0.369227	1.28698	0.206402	1.34098	0.294742	1.34198	1.08076	1.34298	0.057982	1.34198	-0.0570106	-0.587756	48.9063	-0.587756	40.6638	-0.587756	46.8867	-0.587756	45.8756	1.38598	0.225462
1.28284	-0.788174	1.28684	-0.595097	1.28584	0.410951	1.28784	-0.120867	1.34184	0.618879	1.34284	-0.569752	1.34384	-0.263768	1.34284	-0.0335352	-0.586902	45.4924	-0.586902	41.8849	-0.586902	45.3176	-0.586902	43.9226	1.38684	0.0233962
1.28369	-0.956126	1.28769	-0.243381	1.28669	0.16857	1.28869	0.0269696	1.34269	1.19688	1.34369	0.618641	1.34469	0.220846	1.34369	0.0852686	-0.586047	49.575	-0.586047	37.9783	-0.586047	44.9905	-0.586047	39.4887	1.38769	0.168231
1.28455	-0.779526	1.28855	-0.391808	1.28755	0.413596	1.28955	-0.0125692	1.34355	0.384229	1.34455	-0.0927028	1.34555	-0.133045	1.34455	0.020069	-0.585193	43.7029	-0.585193	36.1696	-0.585193	45.7616	-0.585193	40.3965	1.38855	0.533274
1.2854	-1.01756	1.2894	-0.728706	1.2884	0.471688	1.2904	0.170896	1.3444	0.338686	1.3454	1.35989	1.3464	0.558228	1.3454	0.153395	-0.584338	50.88	-0.584338	40.2964	-0.584338	43.9878	-0.584338	45.0185	1.3894	0.238447
1.28626	-1.2487	1.29026	-0.603469	1.28926	0.370952	1.29126	0.412085	1.34526	-0.667619	1.34626	-0.719165	1.34726	0.0565161	1.34626	0.0429228	-0.583484	48.785	-0.583484	40.1429	-0.583484	41.4642	-0.583484	43.8753	1.39026	0.286952
1.28711	-1.20908	1.29111	-0.563435	1.29011	0.331611	1.29211	0.340212	1.34611	-0.171044	1.34711	0.517638	1.34811	0.187385	1.34711	0.10656	-0.582629	47.3859	-0.582629	41.771	-0.582629	43.0706	-0.582629	40.1052	1.39111	-0.0641047
1.28797	-0.976893	1.29197	-0.406717	1.29097	0.265866	1.29297	-0.00131008	1.34697	-0.502916	1.34797	-0.532437	1.34897	-0.6252	1.34797	0.156815	-0.581775	42.5424	-0.581775	37.9595	-0.581775	42.8633	-0.581775	46.1595	1.39197	0.0217654
1.28882	-1.43277	1.29282	-0.345152	1.29182	-0.0724479	1.29382	-0.341673	1.34782	-0.385198	1.34882	-0.0227061	1.34982	-0.0903618	1.34882	0.100573	-0.58092	45.7328	-0.58092	38.5971	-0.58092	45.0689	-0.58092	47.7911	1.39282	-0.636986
1.28967	-1.69896	1.29367	-0.386389	1.29267	0.0909015	1.29467	-0.129896	1.34867	-1.00065	1.34967	-1.28478	1.35067	-0.339232	1.34967	0.0909886	-0.580066	41.6587	-0.580066	37.4923	-0.580066	41.4868	-0.580066	40.7295	1.39367	0.0147054
1.29053	-1.70381	1.29453	-0.553309	1.29353	0.03798	1.29553	0.284963	1.34953	0.585549	1.35053	-0.131213	1.35153	0.127644	1.35053	0.0336666	-0.579212	45.2604	-0.579212	39.4402	-0.579212	43.2116	-0.579212	38.7328	1.39453	-0.220841
1.29138	-1.39831	1.29538	-0.488061	1.29438	0.318822	1.29638	0.433178	1.35038	0.477011	1.35138	-1.81965	1.35238	-0.000593688	1.35138	0.0273366	-0.578357	40.1038	-0.578357	39.0255	-0.578357	42.0612	-0.578357	38.3849	1.39538	-0.317022
1.29224	-1.43602	1.29624	-0.440624	1.29524	0.12725	1.29724	0.37256	1.35124	0.982514	1.35224	-0.458259	1.35324	0.640363	1.35224	0.063189	-0.577503	42.6398	-0.577503	40.3528	-0.577503	43.0481	-0.577503	43.2895	1.39624	-0.205723
1.29309	-1.20124	1.29709	-0.41271	1.29609	0.115804	1.29809	0.219666	1.35209	-0.066411	1.35309	-1.5827	1.35409	0.188873	1.35309	0.113444	-0.576648	39.3043	-0.576648	36.9298	-0.576648	41.3796	-0.576648	44.3787	1.39709	0.276243
1.29395	-1.55406	1.29795	-0.309958	1.29695	-0.103561	1.29895	0.315038	1.35295	-0.119751	1.35395	-0.372223	1.35495	0.0906058	1.35395	0.0477012	-0.575794	44.9494	-0.575794	38.9549	-0.575794	40.6638	-0.575794	44.6039	1.39795	-0.0479237
1.2948	-1.36091	1.2988	-0.504008	1.2978	0.0875789	1.2998	0.087435	1.3538	-0.408006	1.3548	-0.644819	1.3558	-0.700016	1.3548	-0.018135	-0.574939	44.6473	-0.574939	37.5686	-0.574939	41.3949	-0.574939	40.8144	1.3988	0.474485
1.29566	-1.75622	1.29966	-0.772471	1.29866	-0.054782	1.30066	0.0101812	1.35466	-0.0640678	1.35566	0.102095	1.35666	-0.532973	1.35566	-0.0139509	-0.574085	48.7467	-0.574085	40.6619	-0.574085	45.809	-0.574085	41.0104	1.39966	0.328147
1.29651	-1.52293	1.30051	-0.723849	1.29951	0.354295	1.30151	0.0501178	1.35551	-0.107579	1.35651	-1.61792	1.35751	-0.867857	1.35651	-0.00989248	-0.573231	49.9627	-0.573231	41.0662	-0.573231	44.6485	-0.573231	42.7627	1.40051	0.531777
1.29736	-1.30009	1.30136	-0.663527	1.30036	0.470813	1.30236	0.222559	1.35636	0.337842	1.35736	-0.327169	1.35836	-0.161296	1.35736	-0.0221068	-0.572376	56.4178	-0.572376	41.1623	-0.572376	46.0906	-0.572376	43.4178	1.40136	0.717303
1.29822	-1.06194	1.30222	-0.747594	1.30122	0.344237	1.30322	-0.0310838	1.35722	0.0229311	1.35822	-0.469397	1.35922	-0.256319	1.35822	0.0725786	-0.571522	49.4443	-0.571522	37.7358	-0.571522	42.4704	-0.571522	40.8048	1.40222	0.76753
1.29907	-1.32328	1.30307	-0.70122	1.30207	0.296546	1.30407	0.187654	1.35807	0.57344	1.35907	0.401562	1.36007	-0.356034	1.35907	0.0927362	-0.570667	53.7746	-0.570667	42.0087	-0.570667	43.3217	-0.570667	40.5942	1.40307	0.0312141
1.29993	-0.776564	1.30393	-0.429972	1.30293	0.421327	1.30493	0.016619	1.35893	-0.457936	1.35993	-0.989389	1.36093	-0.814322	1.35993	0.0841093	-0.569813	50.415	-0.569813	40.7863	-0.569813	44.9382	-0.569813	40.1489	1.40393	0.177302
1.30078	-0.771226	1.30478	-0.315605	1.30378	0.0700559	1.30578	0.417364	1.35978	-0.669559	1.36078	0.435542	1.36178	-0.215928	1.36078	0.0348556	-0.568958	48.57	-0.568958	43.9951	-0.568958	44.8	-0.568958	42.2408	1.40478	0.0781549
1.30164	-0.89368	1.30564	-0.351449	1.30464	0.127082	1.30664	0.107245	1.36064	-2.1419	1.36164	0.240955	1.36264	-0.453853	1.36164	0.0255734	-0.568104	48.2668	-0.568104	41.7949	-0.568104	41.2932	-0.568104	40.0199	1.40564	0.0231072
1.30249	-1.00554	1.30649	-0.598926	1.30549	0.00225345	1.30749	-0.109492	1.36149	-1.03592	1.36249	1.08359	1.36349	-0.496823	1.36249	-0.00931443	-0.56725	50.9653	-0.56725	44.2824	-0.56725	42.8093	-0.56725	40.3407	1.40649	-0.00552528
1.30335	-0.410787	1.30735	-0.834146	1.30635	0.365394	1.30835	-0.353559	1.36235	-0.085969	1.36335	0.710053	1.36435	-0.526731	1.36335	0.130033	-0.566395	43.8308	-0.566395	39.9415	-0.566395	39.3738	-0.566395	39.3939	1.40735	0.730761
1.3042	-1.11628	1.3082	-0.790618	1.3072	0.375007	1.3092	-0.249365	1.3632	0.517198	1.3642	0.873986	1.3652	0.123659	1.3642	0.111763	-0.565541	45.6782	-0.565541	44.9417	-0.565541	41.7331	-0.565541	42.1467	1.4082	0.448174
1.30505	-1.20317	1.30905	-0.503751	1.30805	0.706254	1.31005	-0.0770623	1.36405	-0.314802	1.36505	-0.572416	1.36605	0.0247395	1.36505	0.0311914	-0.564686	41.4415	-0.564686	45.7295	-0.564686	41.1658	-0.564686	39.6621	1.40905	0.471229
1.30591	-1.2927	1.30991	-0.710768	1.30891	0.435542	1.31091	-0.37825	1.36491	-0.273494	1.36591	0.109695	1.36691	-0.273956	1.36591	0.115374	-0.563832	39.8334	-0.563832	47.7943	-0.563832	41.2361	-0.563832	44.0655	1.40991	0.602093
1.30676	-0.795736	1.31076	-0.575352	1.30976	0.401321	1.31176	-0.405252	1.36576	-0.667803	1.36676	-0.488221	1.36776	-0.681719	1.36676	0.0916909	-0.562977	38.8657	-0.562977	39.5141	-0.562977	41.0975	-0.562977	46.9051	1.41076	0.704099
1.30762	-1.10037	1.31162	-0.350676	1.31062	0.0642652	1.31262	0.250486	1.36662	-0.259684	1.36762	0.0626339	1.36862	-0.665549	1.36762	0.085532	-0.562123	43.167	-0.562123	42.8919	-0.562123	46.4099	-0.562123	47.6566	1.41162	0.22647
1.30847	-1.04521	1.31247	-0.63511	1.31147	0.381995	1.31347	0.239367	1.36747	-1.3803	1.36847	-1.05532	1.36947	-0.977584	1.36847	-0.01258	-0.561269	48.403	-0.561269	41.9713	-0.561269	45.3191	-0.561269	45.2789	1.41247	0.541399
1.30933	-1.10239	1.31333	-0.654132	1.31233	0.205457	1.31433	0.670234	1.36833	-0.808573	1.36933	0.654166	1.37033	-0.039731	1.36933	0.0322471	-0.560414	52.3813	-0.560414	44.3593	-0.560414	47.6687	-0.560414	43.1842	1.41333	0.0736802
1.31018	-1.59023	1.31418	-0.584522	1.31318	0.276446	1.31518	0.196678	1.36918	-0.7814	1.37018	-0.380247	1.37118	0.0424924	1.37018	0.025456	-0.55956	49.4214	-0.55956	39.1879	-0.55956	38.4229	-0.55956	40.2306	1.41418	0.278395
1.31104	-1.70018	1.31504	-0.700802	1.31404	0.0318307	1.31604	-0.0572188	1.37004	0.977219	1.37104	0.143919	1.37204	-0.202705	1.37104	0.00667967	-0.558705	47.621	-0.558705	41.146	-0.558705	37.3287	-0.558705	39.0451	1.41504	0.345139
1.31189	-0.998809	1.31589	-0.727084	1.31489	0.0617457	1.31689	-0.1026	1.37089	0.332862	1.37189	-0.186522	1.37289	-0.474972	1.37189	-0.0391435	-0.557851	43.589	-0.557851	40.6973	-0.557851	38.9225	-0.557851	38.7382	1.41589	0.90553
1.31274	-1.02987	1.31674	-0.835173	1.31574	0.207057	1.31774	0.127592	1.37174	1.12701	1.37274	0.730692	1.37374	0.287616	1.37274	0.0291637	-0.556996	43.7235	-0.556996	41.4085	-0.556996	42.5103	-0.556996	40.6788	1.41674	0.588135
1.3136	-0.849404	1.3176	-0.68923	1.3166	0.383018	1.3186	-0.00301525	1.3726	0.826365	1.3736	0.322823	1.3746	0.131396	1.3736	0.108912	-0.556142	47.0752	-0.556142	36.0822	-0.556142	36.5153	-0.556142	38.7948	1.4176	0.631245
1.31445	-1.18979	1.31845	-0.805517	1.31745	0.345639	1.31945	0.117508	1.37345	1.03977	1.37445	-0.151265	1.37545	0.611506	1.37445	0.111242	-0.555288	43.0838	-0.555288	38.5006	-0.555288	41.3179	-0.555288	41.5554	1.41845	-0.0703122
1.31531	-1.11094	1.31931	-0.457333	1.31831	0.617972	1.32031	0.317169	1.37431	0.205534	1.37531	-0.478387	1.37631	0.724727	1.37531	0.0249716	-0.554433	40.0088	-0.554433	39.7459	-0.554433	44.0594	-0.554433	41.2159	1.41931	0.293787
1.31616	-1.49687	1.32016	-0.745825	1.31916	0.767238	1.32116	0.226545	1.37516	-0.936718	1.37616	0.401429	1.37716	0.0990172	1.37616	0.0830231	-0.553579	42.7476	-0.553579	45.2374	-0.553579	48.4893	-0.553579	41.358	1.42016	-0.100671
1.31702	-1.08686	1.32102	-0.808425	1.32002	0.890744	1.32202	-0.289119	1.37602	-1.32273	1.37702	1.12115	1.37802	0.24935	1.37702	-0.0147385	-0.552724	47.0912	-0.552724	44.8186	-0.552724	45.3171	-0.552724	41.0261	1.42102	0.0404736
1.31787	-1.06707	1.32187	-0.67194	1.32087	0.802783	1.32287	0.0138032	1.37687	-0.623183	1.37787	1.38742	1.37887	-0.156879	1.37787	0.0145284	-0.55187	49.2533	-0.55187	45.3874	-0.55187	46.518	-0.55187	42.4894	1.42187	-0.301052
1.31873	-0.983457	1.32273	-0.279323	1.32173	0.999291	1.32373	-0.0984208	1.37773	0.309086	1.37873	0.239105	1.37973	0.187124	1.37873	0.0609705	-0.551015	48.6047	-0.551015	43.7005	-0.551015	43.6377	-0.551015	36.7319	1.42273	-0.0669635
1.31958	-1.33618	1.32358	-0.352833	1.32258	0.532029	1.32458	0.0774514	1.37858	0.176253	1.37958	-0.309587	1.38058	0.468207	1.37958	0.161873	-0.550161	44.6155	-0.550161	41.3773	-0.550161	46.0224	-0.550161	39.062	1.42358	-0.320417
1.32043	-1.009	1.32443	-0.475048	1.32343	0.237664	1.32543	-0.0278012	1.37943	-0.0833778	1.38043	-0.500041	1.38143	0.280753	1.38043	0.143396	-0.549307	43.316	-0.549307	40.9048	-0.549307	39.9076	-0.549307	41.8621	1.42443	0.123072
1.32129	-0.96563	1.32529	-0.444518	1.32429	-0.150481	1.32629	0.0501783	1.38029	0.27189	1.38129	0.152115	1.38229	0.189346	1.38129	0.191189	-0.548452	41.2452	-0.548452	43.6539	-0.548452	41.3629	-0.548452	47.7971	1.42529	0.0712474
1.32214	-0.663149	1.32614	-0.351806	1.32514	0.0246268	1.32714	-0.384931	1.38114	0.0650845	1.38214	-0.237185	1.38314	-0.0552163	1.38214	0.0532984	-0.547598	43.8686	-0.547598	41.7432	-0.547598	40.9414	-0.547598	42.1605	1.42614	0.585976
1.323	-0.843641	1.327	-0.551535	1.326	0.268001	1.328	-0.0356562	1.382	-0.113549	1.383	-0.207488	1.384	0.0300112	1.383	0.0420447	-0.546743	40.4107	-0.546743	45.1605	-0.546743	41.4996	-0.546743	42.748	1.427	0.199672
1.32385	-0.614047	1.32785	-0.374669	1.32685	0.529483	1.32885	-0.0626313	1.38285	0.147062	1.38385	0.444698	1.38485	0.583508	1.38385	0.0202738	-0.545889	44.3609	-0.545889	41.9206	-0.545889	37.5283	-0.545889	40.6134	1.42785	0.637644
1.32471	-1.07139	1.32871	-0.416878	1.32771	0.248147	1.32971	0.192579	1.38371	0.620634	1.38471	-0.32726	1.38571	0.441974	1.38471	0.0594506	-0.545034	40.9447	-0.545034	45.8485	-0.545034	41.6909	-0.545034	43.6165	1.42871	0.318224
1.32556	-0.691104	1.32956	-0.493875	1.32856	0.714625	1.33056	-0.0681283	1.38456	0.423177	1.38556	-0.193115	1.38656	0.18332	1.38556	-0.0249151	-0.54418	44.9301	-0.54418	42.9816	-0.54418	36.9393	-0.54418	43.4655	1.42956	0.0459458
1.32642	-1.28547	1.33042	-0.345677	1.32942	0.784182	1.33142	0.00287983	1.38542	1.06808	1.38642	0.491992	1.38742	0.325144	1.38642	0.0467071	-0.543326	42.3813	-0.543326	44.4973	-0.543326	39.6971	-0.543326	44.4156	1.43042	-0.323485
1.32727	-0.674546	1.33127	-0.196419	1.33027	0.7154	1.33227	0.178128	1.38627	0.637305	1.38727	1.16331	1.38827	0.162242	1.38727	0.0338665	-0.542471	42.3308	-0.542471	36.0014	-0.542471	39.1202	-0.542471	41.8752	1.43127	-0.348714
1.32812	-0.834542	1.33212	-0.590332	1.33112	0.484204	1.33312	-0.0525287	1.38712	-0.672411	1.38812	0.199737	1.38912	-0.378724	1.38812	0.046058	-0.541617	38.8867	-0.541617	42.5823	-0.541617	39.6515	-0.541617	46.6213	1.43212	-0.444784
1.32898	-0.520103	1.33298	-0.548967	1.33198	0.624942	1.33398	-0.0640542	1.38798	-0.619947	1.38898	0.604074	1.38998	-0.314497	1.38898	0.0355974	-0.540762	47.6669	-0.540762	39.9703	-0.540762	38.544	-0.540762	44.0554	1.43298	0.0665824
1.32983	-0.307469	1.33383	-0.498846	1.33283	0.31145	1.33483	0.0534627	1.38883	0.214637	1.38983	0.143166	1.39083	-0.481421	1.38983	0.0220522	-0.539908	44.272	-0.539908	43.8975	-0.539908	42.7586	-0.539908	45.578	1.43383	-0.126724
1.33069	-0.652701	1.33469	-0.535844	1.33369	0.318156	1.33569	-0.095968	1.38969	-0.370275	1.39069	0.234118	1.39169	-0.198556	1.39069	0.141555	-0.539053	46.5565	-0.539053	45.5917	-0.539053	41.0174	-0.539053	42.597	1.43469	0.159038
1.33154	-1.00542	1.33554	-0.165899	1.33454	0.188451	1.33654	-0.180403	1.39054	0.241355	1.39154	-1.23617	1.39254	-0.269383	1.39154	0.219587	-0.538199	43.291	-0.538199	43.8937	-0.538199	42.8446	-0.538199	45.5891	1.43554	-0.230876
1.3324	-0.688024	1.3364	-0.0582296	1.3354	0.00446042	1.3374	-0.249351	1.3914	-0.0457115	1.3924	-0.670569	1.3934	-0.380041	1.3924	0.0127105	-0.537345	47.5135	-0.537345	44.402	-0.537345	41.0356	-0.537345	40.8231	1.4364	0.109101
1.33325	-0.867611	1.33725	-0.507969	1.33625	-0.0825225	1.33825	0.173767	1.39225	-0.248732	1.39325	-0.790815	1.39425	-0.102662	1.39325	0.0313721	-0.53649	44.4457	-0.53649	45.5577	-0.53649	45.6294	-0.53649	46.4429	1.43725	0.198901
1.33411	-1.00461	1.33811	-0.377939	1.33711	0.19855	1.33911	-0.0854222	1.39311	-1.05741	1.39411	1.08283	1.39511	0.106244	1.39411	0.0351978	-0.535636	47.1196	-0.535636	40.2763	-0.535636	44.5567	-0.535636	42.7791	1.43811	0.777277
1.33496	-1.14536	1.33896	-0.349778	1.33796	0.0740327	1.33996	-0.115471	1.39396	-0.616118	1.39496	-0.0289966	1.39596	-0.263491	1.39496	0.0768889	-0.534781	41.2392	-0.534781	44.1352	-0.534781	43.9679	-0.534781	46.8879	1.43896	0.180275
1.33581	-0.937244	1.33981	-0.382491	1.33881	0.420253	1.34081	0.160639	1.39481	0.572524	1.39581	0.642982	1.39681	-0.316394	1.39581	-0.0966307	-0.533927	46.6693	-0.533927	42.1683	-0.533927	40.2639	-0.533927	44.9156	1.43981	0.498991
1.33667	-0.925802	1.34067	-0.549389	1.33967	0.542329	1.34167	0.330957	1.39567	-0.0938544	1.39667	0.111075	1.39767	-0.44059	1.39667	-0.133534	-0.533072	45.3201	-0.533072	45.7134	-0.533072	40.8727	-0.533072	45.987	1.44067	-0.00291889
1.33752	-1.15255	1.34152	-0.260671	1.34052	0.78626	1.34252	0.0922149	1.39652	-0.0394993	1.39752	0.175909	1.39852	-0.107155	1.39752	-0.0638686	-0.532218	48.4162	-0.532218	41.5623	-0.532218	38.0443	-0.532218	39.9378	1.44152	0.060703
1.33838	-1.26689	1.34238	-0.275781	1.34138	0.313107	1.34338	0.107971	1.39738	0.443103	1.39838	-0.355429	1.39938	-0.841357	1.39838	-0.0742731	-0.531364	43.9066	-0.531364	42.5341	-0.531364	44.1755	-0.531364	38.942	1.44238	-0.000221901
1.33923	-0.829836	1.34323	-0.261478	1.34223	0.500642	1.34423	-0.00650951	1.39823	-0.582377	1.39923	1.3625	1.40023	-0.836576	1.39923	-0.10831	-0.530509	47.5534	-0.530509	38.3303	-0.530509	43.7534	-0.530509	40.7795	1.44323	0.509086
1.34009	-1.08757	1.34409	-0.377491	1.34309	0.37663	1.34509	0.00344631	1.39909	-1.43231	1.40009	0.570395	1.40109	-0.912608	1.40009	-0.0106944	-0.529655	42.0782	-0.529655	44.919	-0.529655	46.2367	-0.529655	41.9014	1.44409	0.165374
1.34094	-0.754872	1.34494	-0.305276	1.34394	0.147445	1.34594	0.0722812	1.39994	-0.759103	1.40094	0.747885	1.40194	-0.560592	1.40094	0.0224708	-0.5288	46.5512	-0.5288	43.2527	-0.5288	49.1904	-0.5288	44.4942	1.44494	0.259472
1.3418	-0.632129	1.3458	-0.491358	1.3448	0.0237016	1.3468	0.0673997	1.4008	-0.440731	1.4018	-1.57037	1.4028	-0.482207	1.4018	0.0617043	-0.527946	40.8208	-0.527946	43.8224	-0.527946	50.8717	-0.527946	44.7725	1.4458	0.311312
1.34265	-0.71768	1.34665	-0.106654	1.34565	0.237792	1.34765	-0.121263	1.40165	-0.459033	1.40265	0.0633413	1.40365	0.343808	1.40265	-0.0273121	-0.527091	45.1445	-0.527091	40.2088	-0.527091	45.1511	-0.527091	42.1179	1.44665	0.065354
1.3435	-1.02855	1.3475	-0.267407	1.3465	0.369437	1.3485	0.320785	1.4025	-0.135557	1.4035	-0.319443	1.4045	-0.371806	1.4035	0.0281305	-0.526237	41.826	-0.526237	40.564	-0.526237	46.7055	-0.526237	41.1787	1.4475	-0.0605723
1.34436	-0.63926	1.34836	-0.187601	1.34736	0.477498	1.34936	0.100968	1.40336	-0.10617	1.40436	0.368533	1.40536	0.0722034	1.40436	0.111256	-0.525383	48.3852	-0.525383	40.9204	-0.525383	45.3377	-0.525383	42.1591	1.44836	-0.0239404
1.34521	-0.768968	1.34921	-0.249538	1.34821	0.275294	1.35021	0.347366	1.40421	-0.828821	1.40521	-0.98928	1.40621	0.203533	1.40521	0.0995889	-0.524528	47.9856	-0.524528	43.3512	-0.524528	45.8252	-0.524528	39.37	1.44921	-0.255032
1.34607	-1.00008	1.35007	-0.549778	1.34907	0.30899	1.35107	0.475262	1.40507	-0.664019	1.40607	0.355595	1.40707	0.014457	1.40607	0.07453	-0.523674	56.7778	-0.523674	41.2998	-0.523674	42.4777	-0.523674	38.9342	1.45007	-0.0545161
1.34692	-1.11421	1.35092	-0.588617	1.34992	0.205207	1.35192	0.462225	1.40592	-0.616679	1.40692	-0.555913	1.40792	-0.145112	1.40692	0.215418	-0.522819	48.7461	-0.522819	45.1167	-0.522819	44.576	-0.522819	41.6777	1.45092	-0.161455
1.34778	-1.14944	1.35178	-0.249817	1.35078	0.0977374	1.35278	0.14235	1.40678	-1.1348	1.40778	-0.378903	1.40878	0.397274	1.40778	0.230781	-0.521965	53.2211	-0.521965	41.1833	-0.521965	46.3738	-0.521965	40.4514	1.45178	0.26105
1.34863	-1.05075	1.35263	-0.376493	1.35163	0.300002	1.35363	-0.157809	1.40763	-1.35264	1.40863	-1.71206	1.40963	0.039738	1.40863	0.186386	-0.52111	47.0281	-0.52111	40.6687	-0.52111	46.8641	-0.52111	35.986	1.45263	-0.20594
1.34949	-0.833266	1.35348	-0.283157	1.35249	0.432042	1.35449	-0.268043	1.40848	0.0106945	1.40948	0.196457	1.41049	0.587654	1.40948	0.117861	-0.520256	53.9134	-0.520256	39.1824	-0.520256	41.9859	-0.520256	37.7572	1.45348	-0.223898
1.35034	-1.27394	1.35434	-0.49231	1.35334	0.190404	1.35534	-0.0190127	1.40934	-0.00937701	1.41034	-0.309529	1.41134	0.193693	1.41034	0.0581596	-0.519401	42.6128	-0.519401	45.6302	-0.519401	43.6311	-0.519401	45.2952	1.45434	-0.491201
1.35119	-1.16155	1.35519	-0.513801	1.35419	0.273776	1.35619	-0.0151021	1.41019	-0.396224	1.41119	1.26257	1.41219	0.811606	1.41119	0.0145206	-0.518547	49.4566	-0.518547	42.8019	-0.518547	41.1887	-0.518547	42.2858	1.45519	-0.775095
1.35205	-1.07966	1.35605	-0.841428	1.35505	0.13647	1.35705	0.0888326	1.41105	0.122903	1.41205	0.0390085	1.41305	0.357922	1.41205	0.0810939	-0.517693	47.6616	-0.517693	37.4858	-0.517693	43.315	-0.517693	42.0116	1.45605	-0.524719
1.3529	-1.25198	1.3569	-0.824812	1.3559	-0.0370797	1.3579	0.348248	1.4119	-0.169244	1.4129	1.41894	1.4139	0.723343	1.4129	0.12734	-0.516838	51.8465	-0.516838	37.8147	-0.516838	42.802	-0.516838	42.8935	1.4569	0.34299
1.35376	-0.908075	1.35776	-0.712808	1.35676	-0.0384646	1.35876	0.164312	1.41276	-0.464862	1.41376	0.264852	1.41476	0.164612	1.41376	0.0856359	-0.515984	44.1955	-0.515984	42.2798	-0.515984	44.6865	-0.515984	45.7282	1.45776	-0.0889012
1.35461	-0.883555	1.35861	-0.747328	1.35761	-0.147593	1.35961	-0.0304734	1.41361	-0.126832	1.41461	1.14451	1.41561	0.539394	1.41461	0.20958	-0.515129	52.4911	-0.515129	42.9825	-0.515129	43.6226	-0.515129	44.3137	1.45861	-0.0971559
1.35547	-1.12846	1.35947	-0.481484	1.35847	0.140199	1.36047	-0.00389126	1.41447	-1.03251	1.41547	-0.888507	1.41647	-0.0166309	1.41547	0.239366	-0.514275	46.0666	-0.514275	42.9712	-0.514275	42.8058	-0.514275	46.9419	1.45947	0.263398
1.35632	-0.906644	1.36032	-0.206775	1.35932	0.276137	1.36132	-0.109953	1.41532	0.819724	1.41632	0.383906	1.41732	-0.0261185	1.41632	0.140435	-0.51342	49.0146	-0.51342	40.4085	-0.51342	42.491	-0.51342	46.4422	1.46032	0.280986
1.35717	-1.10302	1.36117	-0.182524	1.36018	0.372725	1.36217	0.0704992	1.41617	-0.149026	1.41717	-1.01684	1.41817	-0.941869	1.41717	-0.0757444	-0.512566	43.0849	-0.512566	40.0609	-0.512566	46.0087	-0.512566	45.96	1.46117	0.552468
1.35803	-1.16727	1.36203	-0.0943538	1.36103	0.462123	1.36303	0.228609	1.41703	-0.1243	1.41803	0.829315	1.41903	-0.708431	1.41803	-0.10728	-0.511712	51.2007	-0.511712	42.6382	-0.511712	48.5937	-0.511712	45.7535	1.46203	0.557217
1.35888	-1.54508	1.36288	-0.19549	1.36188	0.257716	1.36388	0.350322	1.41788	-0.364612	1.41888	-0.92858	1.41988	-0.929566	1.41888	0.161374	-0.510857	44.8173	-0.510857	43.3036	-0.510857	49.9104	-0.510857	47.456	1.46288	-0.0266969
1.35974	-1.13402	1.36374	-0.0672366	1.36274	0.058015	1.36474	0.00690678	1.41874	-0.200007	1.41974	1.17114	1.42074	-0.388749	1.41974	0.0532088	-0.510003	52.1446	-0.510003	38.5994	-0.510003	45.4555	-0.510003	43.8783	1.46374	-0.250756
1.36059	-1.19096	1.36459	-0.197877	1.36359	0.324624	1.36559	0.0335805	1.41959	0.309209	1.42059	0.170592	1.42159	-0.845689	1.42059	0.0238877	-0.509148	43.8849	-0.509148	39.4779	-0.509148	45.0731	-0.509148	43.8408	1.46459	0.537445
1.36145	-1.21046	1.36545	-0.0616871	1.36445	0.356382	1.36645	-0.0601327	1.42045	1.02435	1.42145	0.882059	1.42245	0.15569	1.42145	0.0562095	-0.508294	51.4085	-0.508294	42.3482	-0.508294	44.6745	-0.508294	42.1285	1.46545	0.524802
1.3623	-0.906412	1.3663	-0.10333	1.3653	0.465867	1.3673	0.0508687	1.4213	0.816442	1.4223	-0.393639	1.4233	0.315999	1.4223	0.133701	-0.507439	45.7956	-0.507439	42.782	-0.507439	45.1286	-0.507439	43.2686	1.4663	-0.259597
1.36316	-0.987962	1.36716	-0.192266	1.36616	-0.0258664	1.36816	0.166497	1.42216	-0.147223	1.42316	1.147	1.42416	0.564841	1.42316	0.0847173	-0.506585	52.7522	-0.506585	43.6292	-0.506585	46.1828	-0.506585	39.7699	1.46716	-0.15086
1.36401	-0.583753	1.36801	-0.456251	1.36701	-0.0712768	1.36901	0.21747	1.42301	-0.0285864	1.42401	-0.56831	1.42501	-0.179787	1.42401	-0.0213086	-0.505731	45.87	-0.505731	41.969	-0.505731	43.1828	-0.505731	42.1332	1.46801	0.84458
1.36486	-0.685456	1.36886	-0.330653	1.36786	-0.0726537	1.36986	0.103024	1.42386	1.15718	1.42486	0.59254	1.42586	0.389063	1.42486	0.0339431	-0.504876	47.5251	-0.504876	41.1815	-0.504876	43.9004	-0.504876	46.957	1.46886	0.780263
1.36572	-0.824195	1.36972	-0.266331	1.36872	-0.164704	1.37072	-0.128783	1.42472	0.403517	1.42572	-1.02139	1.42672	-0.185206	1.42572	0.00229414	-0.504022	39.1378	-0.504022	40.6192	-0.504022	47.5104	-0.504022	45.8987	1.46972	0.31779
1.36657	-0.859311	1.37057	-0.127886	1.36957	0.145099	1.37157	-0.204838	1.42557	1.66253	1.42657	0.84537	1.42757	0.440317	1.42657	-0.103614	-0.503167	47.8005	-0.503167	41.7569	-0.503167	47.2588	-0.503167	44.9126	1.47057	0.0983064
1.36743	-1.11885	1.37143	-0.146552	1.37043	0.258759	1.37243	-0.377638	1.42643	0.484667	1.42743	-1.17611	1.42843	0.0638042	1.42743	0.0448046	-0.502313	45.9518	-0.502313	40.5424	-0.502313	50.1354	-0.502313	47.42	1.47143	0.0511144
1.36828	-1.50511	1.37228	0.0774945	1.37128	0.0305892	1.37328	-0.638862	1.42728	-0.134387	1.42828	0.283549	1.42928	0.118409	1.42828	0.193961	-0.501458	54.3598	-0.501458	40.1778	-0.501458	46.9297	-0.501458	43.1987	1.47228	-0.194154
1.36914	-1.30701	1.37314	-0.04224	1.37214	0.136125	1.37414	-0.683819	1.42814	-0.695507	1.42914	-1.35322	1.43014	-0.109164	1.42914	0.137293	-0.500604	43.724	-0.500604	36.9669	-0.500604	44.0066	-0.500604	41.84	1.47314	-0.450945
1.36999	-1.15496	1.37399	-0.0966045	1.37299	-0.113725	1.37499	-0.338274	1.42899	-0.856804	1.42999	0.154621	1.43099	0.190606	1.42999	0.121375	-0.49975	47.5998	-0.49975	38.5143	-0.49975	45.4067	-0.49975	42.2154	1.47399	-0.491213
1.37085	-1.05576	1.37485	-0.0638851	1.37385	0.0920266	1.37585	-0.0550273	1.42985	-0.188284	1.43085	-0.968069	1.43185	-0.084043	1.43085	0.0755472	-0.498895	42.8118	-0.498895	42.995	-0.498895	42.8472	-0.498895	43.8168	1.47485	0.228231
1.3717	-1.06612	1.3757	-0.0722295	1.3747	0.40793	1.3767	0.127816	1.4307	0.463319	1.4317	0.774171	1.4327	0.366545	1.4317	0.0796136	-0.498041	48.5669	-0.498041	43.5789	-0.498041	43.8906	-0.498041	45.3707	1.4757	0.343505
1.37255	-1.0906	1.37655	-0.238664	1.37555	0.434594	1.37755	0.136726	1.43155	-0.847484	1.43255	0.0222234	1.43355	-0.337187	1.43255	-0.00776367	-0.497186	46.9387	-0.497186	43.7388	-0.497186	41.5149	-0.497186	41.8957	1.47655	0.212229
1.37341	-1.14385	1.37741	-0.390994	1.37641	0.151612	1.37841	0.131243	1.43241	-0.661915	1.43341	0.524016	1.43441	0.598658	1.43341	0.0193983	-0.496332	53.4046	-0.496332	40.2736	-0.496332	42.3938	-0.496332	40.6213	1.47741	-0.769366
1.37426	-1.21258	1.37826	-0.438407	1.37726	0.188567	1.37926	0.425108	1.43326	-1.16452	1.43426	-0.878545	1.43526	-0.244059	1.43426	0.020465	-0.495477	46.5039	-0.495477	39.5149	-0.495477	43.8248	-0.495477	42.9941	1.47826	-0.339723
1.37512	-1.63145	1.37912	-0.301023	1.37812	0.1848	1.38012	0.355395	1.43412	-0.926357	1.43512	1.42578	1.43612	-0.291947	1.43512	0.0144557	-0.494623	48.6774	-0.494623	44.5702	-0.494623	45.3664	-0.494623	46.4277	1.47912	-0.234395
1.37597	-1.78226	1.37997	-0.257624	1.37897	0.527734	1.38097	0.117452	1.43497	-0.761117	1.43597	0.28422	1.43697	-0.781307	1.43597	-0.0162009	-0.493769	43.9806	-0.493769	43.2392	-0.493769	47.2257	-0.493769	47.4302	1.47997	-0.19247
1.37683	-1.74087	1.38083	-0.495124	1.37983	0.380733	1.38183	-0.0741059	1.43583	-0.28058	1.43683	0.957263	1.43783	-0.247152	1.43683	0.0229963	-0.492914	47.2428	-0.492914	43.7113	-0.492914	46.663	-0.492914	46.5777	1.48083	-0.173954
1.37768	-1.514	1.38168	-0.584256	1.38068	0.13165	1.38268	-0.183501	1.43668	-1.00434	1.43768	-0.821357	1.43868	-0.62167	1.43768	0.105642	-0.49206	41.3709	-0.49206	39.4111	-0.49206	45.7037	-0.49206	46.9945	1.48168	0.531924
1.37854	-1.26722	1.38254	-0.530105	1.38154	0.0597182	1.38354	-0.0903356	1.43754	0.312154	1.43854	1.10927	1.43954	0.39785	1.43854	0.103295	-0.491205	49.5556	-0.491205	41.15	-0.491205	44.8099	-0.491205	47.605	1.48254	0.460361
1.37939	-1.05191	1.38339	-0.370987	1.38239	0.112563	1.38439	0.126909	1.43839	0.455669	1.43939	0.893276	1.44039	0.62749	1.43939	0.0871168	-0.490351	46.2381	-0.490351	40.9039	-0.490351	45.8959	-0.490351	48.5742	1.48339	0.203834
[truncated: 14,698 more rows]
